# Supplementary material for: DNA repair gene expression is associated with differential prognosis between HPV16 and HPV18 positive cervical cancer patients following radiation therapy
Source: Sci Rep. 2020 Feb 17;10:2774. doi: 10.1038/s41598-020-59383-8 (PMC7026103; doi:10.1038/s41598-020-59383-8)
Supplement: Supplementary file 1 — Supplementary Table 1. [file 41598_2020_59383_MOESM1_ESM.xlsx]

## Sheet: Supplementary Table 1
						Gene ID	25	51776	55693	8451	7027	545	10721	1660	142	25896	8317	64858	7398	10973	115004	92797	2967	2140	165918	5430	10097	6996	23198	2255	546	10075	25939	472	4361	10714	7405	9575	375748	23201	83990	580	63967	2033	1386	55183	57551	56946	254225
						Gene Cluster	1	1	1	1	1	1	1	1	1	1	1	1	1	1	1	1	1	1	1	1	1	1	1	2	2	2	2	2	2	2	2	2	2	2	2	2	2	2	2	2	2	2	2
Patients	HPV Strain	Postoperative Radiation Therapy Administered	Disease Free Status	Fraction Genome Altered	Somatic Mutations (#)	Patient Cluster	ABL1	MAP3K20	KDM4D	CUL4A	TFDP1	ATR	POLQ	DHX9	PARP1	INTS7	CDC7	DCLRE1B	USP1	ASCC3	CGAS	HELB	GTF2H3	EYA3	RNF168	POLR2A	ACTR2	TDG	PSME4	FGF10	ATRX	HUWE1	SAMHD1	ATM	MRE11	POLD3	UVRAG	CLOCK	ERCC6L2	FAM168A	BRIP1	BARD1	CLSPN	EP300	ATF2	RIF1	TAOK1	EMSY	RNF169
TCGA-BI-A0VR	HPV16	Yes	DiseaseFree	0.0429	171	A	-0.1142	-0.4967	-1.2842	-0.675	0.4335	3.8711	1.9253	1.144	1.4741	1.2921	-1.1283	0.6921	3.5517	-0.192	0.6265	0.7232	0.595	0.5636	3.8532	0.5765	-0.2242	0.0667	0.3622	0.2131	0.9615	2.2629	0.8255	-0.7935	-0.7598	0.4335	1.2865	-0.3682	0.2628	-0.0627	-0.1609	-0.2012	1.2546	0.7366	0.3742	0.422	-0.2061	0.6289	0.568
TCGA-C5-A1BJ	HPV16	Yes	DiseaseFree	0.2287	196	A	0.2412	0.4154	1.9538	1.0727	1.4947	3.1776	2.8738	1.3662	0.6458	1.4853	0.1205	0.2979	0.5355	0.824	0.5213	0.6773	2.0963	0.8009	4.5293	-0.5053	0.3242	0.9697	0.7666	0.4476	-0.018	-0.3254	0.7842	-0.2805	2.0954	2.6569	2.6115	0.271	0.7907	0.9045	0.9133	1.0068	0.7616	0.8172	0.2919	1.0633	0.1358	1.4396	2.6169
TCGA-C5-A1BL	HPV16	Yes	DiseaseFree	0.3463	296	A	0.6335	-0.8456	0.2637	1.508	3.1422	3.3679	1.0817	1.5929	1.3288	2.6463	1.4212	3.0558	0.9849	-1.2013	-0.2377	0.0154	2.2636	0.4241	4.5032	-0.8905	1.2528	0.7894	0.4845	-0.2762	1.2262	1.3395	0.8626	-0.9813	-1.7729	0.5605	-0.1078	1.2692	1.0853	0.0167	1.6538	1.2007	0.0368	0.1287	0.0472	1.287	0.1774	0.3147	1.5541
TCGA-C5-A8ZZ	HPV16	Yes	DiseaseFree	0.2592	166	A	0.7207	0.032	-0.3296	0.42	1.488	4.9571	-1.0092	2.4937	0.5084	1.0586	-0.24	0.1135	1.4167	-0.0422	0.5659	-0.5746	1.3815	1.3799	6.2118	-0.755	0.1776	1.092	0.0214	-0.1179	0.4707	-0.2968	-0.128	0.6734	0.5703	0.0059	-0.3277	-0.4092	2.7571	1.4962	1.7202	0.6712	2.839	0.9676	-0.1226	1.707	1.0125	1.5855	0.0299
TCGA-DG-A2KL	HPV16	Yes	DiseaseFree	0.4701	320	A	0.254	-0.5102	0.0557	-0.8917	0.3639	2.2945	0.705	1.2268	0.9886	1.2613	-0.2121	0.9086	0.7857	0.0106	0.258	0.3982	1.3866	2.2139	2.781	1.0631	1.7335	0.4853	0.4972	0.242	1.9445	2.4216	2.3	-0.0558	1.1705	0.6751	0.2922	1.655	1.1241	0.338	1.2837	0.9075	1.5032	-0.9292	-0.4053	-0.3402	0.1249	0.0351	1.4836
TCGA-DG-A2KM	HPV16	Yes	DiseaseFree	0.0017	325	A	-0.072	-0.9697	-0.5316	-0.8436	-1.403	2.2113	-0.3292	-0.4518	-0.0721	-0.0541	-2.0465	-0.7745	-0.3341	-0.5336	-0.7213	1.5253	0.2889	0.4598	1.5845	0.2272	1.7136	-0.2971	0.3617	0.2328	0.3845	-0.4366	3.46	3.5787	0.0751	-1.0806	2.5032	-0.6185	1.9727	0.5514	0.1686	-0.4277	0.084	0.5092	0.4916	0.4345	0.5405	0.9698	0.2214
TCGA-HM-A4S6	HPV16	Yes	DiseaseFree	0.1664	NA	A	0.0891	0.5502	0.1316	-2.2325	-1.0483	3.2705	0.5698	1.2387	1.9147	2.4687	0.0826	1.2266	1.657	0.3228	1.9253	1.4034	0.4912	3.5335	6.0356	1.839	0.514	0.8657	0.9403	-0.2762	0.3638	0.2164	2.9356	0.2958	0.3021	0.5887	-0.2372	1.6413	0.8931	1.7791	2.3207	0.5259	1.9126	1.2343	1.2458	0.8171	1.604	1.1973	0.6721
TCGA-MA-AA3Z	HPV16	Yes	DiseaseFree	0.1411	319	A	-0.8645	-1.4162	-0.9713	1.9253	2.1878	-0.5483	0.4697	-0.2361	0.2347	0.0721	0.4407	-0.2482	0.2026	0.0493	0.4098	-0.8609	-0.5881	0.3273	3.0685	0.3699	0.5803	0.2409	-0.0885	-0.2762	-0.7475	-0.5024	1.1334	-0.4224	-0.1227	0.2227	-0.7522	0.1126	0.0359	0.3813	0.7288	0.5381	0.3122	0.1068	-0.3621	-0.2619	-0.6717	-0.2591	-0.2144
TCGA-Q1-A6DW	HPV16	Yes	DiseaseFree	0.2393	185	A	0.05	1.1308	-1.1611	2.4293	3.2247	5.6575	5.9979	0.969	1.1727	1.2844	-0.975	1.1447	4.9865	2.9967	0.8293	0.0464	0.9905	3.266	4.7011	0.1348	0.6237	2.5546	2.3718	-0.2762	0.4192	0.3662	0.7983	-1.0212	-0.758	-1.3164	-1.6513	2.3638	0.0332	-0.2696	1.2126	2.1995	3.6087	1.8086	1.087	1.6333	2.1726	-0.2923	-0.1664
TCGA-VS-A8EG	HPV16	Yes	DiseaseFree	0.1452	71	A	-0.0603	-0.0084	-1.6615	0.752	1.0782	4.0947	4.4434	1.9804	0.9856	2.4161	-0.2368	1.1081	2.2404	0.7958	0.4784	1.8175	0.3943	4.1863	7.0084	1.1773	0.258	0.0811	-0.4279	-0.1528	-0.0008	0.7105	-0.4657	-1.1273	-1.4622	1.0871	-0.693	2.6505	0.927	1.5671	1.6599	0.6129	3.4894	0.9406	1.0899	1.2103	1.7815	1.608	1.2708
TCGA-C5-A7CJ	HPV16	Yes	NA	0.1919	125	A	1.2801	0.3936	-1.6492	0.0219	0.3869	2.3812	1.6757	1.1897	0.5171	2.369	1.6065	0.781	1.6484	1.7299	1.475	-0.1471	0.2405	1.5475	3.9293	0.6355	1.1169	2.0531	2.7134	1.309	0.9759	0.1197	0.1106	0.4771	0.7053	0.2642	-0.2528	2.076	1.2001	0.3703	1.4224	1.0042	1.8992	2.0408	1.6027	1.2242	1.4521	0.6835	2.7719
TCGA-C5-A7CK	HPV16	Yes	NA	0.278	244	A	0.4888	0.0729	0.4154	0.6641	0.7459	3.8921	4.9784	1.7982	1.0588	4.211	0.0174	0.8388	0.3162	1.22	0.7825	0.3576	1.9464	2.3755	12.6233	3.1611	0.0646	1.9722	0.8154	-0.1349	0.5539	0.7435	-0.6402	0.2491	0.1822	0.1024	-0.4174	-0.1665	4.5419	1.268	2.7154	1.8914	2.8017	1.5608	0.9355	2.4398	3.0391	2.427	1.7278
TCGA-VS-A94Z	HPV16	Yes	DiseaseFree	0.1261	1384	A	-0.252	-1.2357	-0.8481	0.1923	-0.2165	4.1512	2.9467	1.5284	0.7504	2.4873	1.351	0.3922	-0.4123	0.8634	1.011	2.1059	0.6941	1.3214	2.5141	-0.3863	1.2414	0.246	1.42	-0.2762	0.5457	0.4874	1.3209	0.5367	-0.9114	-1.8042	-0.6562	0.5305	1.1875	-0.0785	1.0695	0.9934	2.3964	0.7339	0.9474	1.5153	1.2065	-0.3197	-0.2648
TCGA-FU-A5XV	HPV18	Yes	DiseaseFree	0.2823	171	A	-0.6115	-0.7589	0.4143	3.0484	0.9479	0.8562	0.2385	0.7119	-0.7283	0.2849	-0.1611	-0.1455	0.499	1.3825	0.4701	0.4467	2.9663	1.6402	2.8675	0.8324	1.5874	3.0716	0.8183	-0.2762	-0.5793	-0.4047	-0.4026	0.3221	0.7228	0.4454	0.1875	-0.3444	1.7813	-0.1923	0.4428	0.9822	0.3634	0.0868	0.8251	0.6161	0.4215	0.4661	0.4125
TCGA-C5-A7XC	HPV16	No	DiseaseFree	0.2591	118	A	0.2413	0.0439	0.3602	2.5895	0.0338	1.6097	0.0352	0.013	-0.1303	-0.418	-0.3038	-0.1017	1.2254	-1.0994	-1.0334	0.172	0.5855	3.5753	2.5703	-0.4251	0.3688	-0.4478	1.8261	1.4975	-0.2314	0.0718	-0.256	-0.42	-0.3929	0.0069	-0.1226	0.4821	1.1296	0.4128	-0.2677	-0.3058	1.2586	0.6081	0.7095	0.9765	0.5815	0.6419	1.0348
TCGA-Q1-A73O	HPV18	Yes	DiseaseFree	0.0364	2577	A	-0.2101	1.0804	0.1532	-0.1961	1.083	4.986	5.0274	1.5636	0.9122	-0.5367	0.4017	0.8572	0.4111	1.4675	4.0306	0.7612	3.148	2.6938	8.8318	1.1131	1.8877	2.186	1.2585	-0.2762	0.7912	0.4963	3.244	-0.1147	1.1034	0.0784	-0.5434	0.9558	0.6665	0.9351	1.6642	1.1824	1.224	1.1135	1.0739	3.0712	2.5904	1.1283	1.6648
TCGA-C5-A901	HPV16	No	DiseaseFree	NA	166	A	-0.3729	0.2959	-1.5994	2.501	0.9975	1.9231	0.3791	-0.2846	0.1484	0.8579	-1.2486	-0.0403	6.0418	0.3864	-0.0319	-0.1101	0.0312	1.7846	6.6381	-0.0143	0.1877	0.9809	1.4005	-0.1088	-0.2765	-0.1563	-0.3837	-1.4577	-2.0292	-1.8167	-1.3057	1.5751	1.5737	-0.5343	0.5844	-0.2312	0.2759	1.2355	0.0897	1.074	2.5944	-0.991	0.3639
TCGA-EA-A3HQ	HPV16	No	DiseaseFree	0.2762	161	A	-0.2804	-0.2922	0.1085	5.3851	8.2729	3.4339	3.3362	1.9289	1.8113	2.7339	1.0598	3.8698	2.5561	1.2647	0.8356	1.6839	1.4693	4.9393	6.1151	3.0089	-0.2989	1.0862	0.0412	0.0903	0.2659	0.8301	3.27	-0.6477	1.2485	2.1824	-0.3396	2.5292	1.3202	2.7555	4.3088	1.6712	4.9232	-0.7257	1.3664	1.8499	2.0221	1.1742	0.7362
TCGA-EA-A3HS	HPV16	No	DiseaseFree	0.1394	1310	A	0.8604	1.3735	0.1653	0.7725	2.0933	4.5146	5.0581	-0.335	-0.2982	2.7671	0.8484	2.0373	0.842	0.7899	-0.6642	0.8003	0.6121	1.6029	4.2683	1.2239	-0.7258	0.1092	-0.3883	-0.2762	0.1445	-0.1426	0.7367	-0.057	1.3086	-0.1778	1.4721	0.6908	0.8602	0.8667	0.629	0.894	0.4683	3.1096	1.0182	0.7887	1.0755	1.6859	2.5214
TCGA-EA-A3HT	HPV16	No	DiseaseFree	0.1606	182	A	0.1902	0.0285	0.5183	0.8858	0.9685	6.2854	6.6238	0.8483	0.7098	0.794	0.0565	1.2628	0.5526	0.9777	0.2519	0.3717	0.453	1.6401	4.5322	1.5423	1.2881	0.8645	0.0463	-0.1562	2.1705	2.1589	-0.3449	-0.0714	0.3044	-0.0567	-0.262	1.1055	0.6643	0.4525	0.6258	0.4271	1.0179	0.9292	0.6902	0.3464	1.0291	0.1221	1.131
TCGA-EA-A3HU	HPV16	No	DiseaseFree	NA	2003	A	0.6788	0.4123	0.5369	1.0722	1.5061	2.9236	2.7083	0.5252	1.3341	2.0228	0.9681	0.3748	-0.0358	-0.159	0.1425	1.0024	0.1828	1.3951	2.9729	0.6527	1.3199	0.0531	0.5682	-0.2762	1.9381	2.5151	4.114	0.4446	-0.3355	1.5734	0.7386	0.7921	1.2079	0.9217	1.8478	1.0422	2.4411	0.4961	1.5648	0.6383	1.191	0.9215	0.772
TCGA-EA-A3QE	HPV16	No	DiseaseFree	0.2159	112	A	-0.3871	-0.6288	-0.9373	-2.2078	-1.9829	0.5391	0.2551	-0.1842	-0.157	0.1937	-0.5507	-1.7255	-1.8412	-0.713	-0.474	1.585	0.4434	1.2466	1.145	1.3733	0.285	0.1051	0.3763	-0.2762	0.0724	0.1572	1.7414	0.3583	0.2367	-0.43	0.2206	1.5073	1.2951	1.2129	0.4868	-0.4873	0.2139	1.19	0.475	0.2902	1.5256	0.6029	1.3142
TCGA-EK-A3GK	HPV16	NA	DiseaseFree	0.2456	2185	A	-0.5853	-0.6065	-0.0987	1.3916	-0.1726	0.5564	0.6478	2.2248	1.257	2.2806	0.2818	0.5325	0.0931	0.3734	0.0147	1.1742	1.1538	1.504	0.3376	2.0944	1.1842	0.2013	0.8125	-0.2762	0.3479	0.4391	1.2811	0.1498	0.8127	2.0099	0.8314	1.292	0.59	0.4179	2.0045	-0.1158	1.2447	1.3549	0.5271	1.2395	1.0271	0.8466	1.7473
TCGA-FU-A2QG	HPV16	No	DiseaseFree	0.1653	164	A	-0.3975	-0.1976	-0.0987	0.8565	-0.6894	0.6968	1.5558	1.2992	-0.2216	0.1123	0.3128	0.4931	-0.2171	0.502	0.9306	1.7919	2.0397	2.463	2.6981	0.2155	1.028	1.1698	1.7478	-0.2762	0.4289	0.4242	0.1864	0.2856	0.755	0.5239	0.1867	0.463	2.4008	0.8864	0.0656	-0.2696	0.9943	1.9942	1.1559	1.6987	1.879	0.929	2.1758
TCGA-FU-A3TQ	HPV16	No	DiseaseFree	0.1568	99	A	0.3078	0.034	-0.2668	-2.1739	-1.5662	0.1304	0.0658	1.3003	-0.2117	1.4994	-0.1553	-0.2214	1.7947	2.0494	1.2228	0.2669	0.0645	2.6644	3.6104	2.9287	1.2574	1.5584	2.923	-0.2762	0.0146	0.9733	-0.3426	-1.0502	-1.3583	-1.53	-1.5072	4.7128	0.8057	-0.2616	-0.2798	1.3845	3.7482	1.1546	0.059	0.9123	0.9048	-0.5348	-0.4959
TCGA-FU-A3YQ	HPV16	No	DiseaseFree	0.1353	152	A	1.071	0.1001	0.9234	0.9165	-0.1745	3.8576	2.6911	0.599	-0.1493	0.9976	1.0326	0.771	-0.323	-0.5797	0.2703	0.7297	1.1046	1.9656	1.6958	1.1517	1.0443	0.375	0.4558	-0.1412	0.6974	0.7137	0.8015	1.1873	1.0478	0.948	0.0405	1.5068	3.0312	0.4526	1.8711	1.2883	1.2981	1.1012	1.2904	0.986	1.387	1.4394	2.5717
TCGA-HG-A2PA	HPV16	No	NA	0.2336	131	A	-0.1611	0.5181	0.4974	-1.5958	-1.4769	1.2102	1.1546	0.2687	0.1788	2.3475	-0.0459	-1.9504	-0.6505	0.6237	0.7184	0.2801	0.3936	0.6967	6.4076	0.6008	-0.1762	-0.2999	1.6263	0.42	-0.0386	0.1699	-0.379	0.691	0.0772	-0.4581	-0.3442	0.9274	0.952	0.104	0.5004	0.8904	0.4812	0.0996	0.8702	0.515	0.7379	0.2682	0.2408
TCGA-MU-A51Y	HPV16	No	DiseaseFree	0.1054	NA	A	-0.2632	-0.5927	0.3488	-0.745	0.2273	1.1374	1.7109	-0.3058	-0.5943	-0.3527	-1.214	0.4797	0.379	0.1275	0.0289	-0.3497	0.4443	0.4687	4.5123	0.4821	0.8125	0.3709	0.8098	0.4064	-0.2968	0.0095	2.8953	-0.6294	-2.0405	-1.4343	-0.4425	0.4527	1.4352	-0.3	3.0148	1.7298	0.2518	1.9359	0.3936	0.296	0.7898	-0.975	-0.4773
TCGA-VS-A8QM	HPV16	Yes	NA	0.0354	172	A	0.6454	-0.1599	-0.4928	-0.9341	-1.0419	1.0805	0.2025	0.1565	0.2129	-0.2267	0.1148	0.3095	0.0274	-0.8689	-0.1727	1.2995	0.0673	0.674	2.5952	-0.0113	-0.1346	-1.0172	-0.8677	0.2413	0.7982	0.6516	0.6944	2.1527	0.2944	-1.0025	0.2835	0.1294	0.1687	0.1792	-0.1523	-0.0111	0.3266	0.2319	-0.1168	-0.3584	-0.305	0.0718	0.2674
TCGA-VS-A9UM	HPV16	Yes	NA	0.2674	135	A	0.3708	-1.0008	-1.4338	0.5531	0.2875	1.8229	1.7066	-0.1199	1.435	4.0311	0.3658	-0.0834	1.48	0.2884	1.9003	1.8248	0.2986	1.9782	4.5081	0.3904	-0.3183	-0.8324	1.413	-0.0539	-0.4826	0.0012	0.7673	0.2232	1.1077	-0.0043	-0.6605	1.1604	0.8757	1.3882	1.2043	0.1917	1.7623	0.9883	0.2027	-0.1691	0.632	0.6805	0.8964
TCGA-VS-A9UY	HPV16	Yes	Recurred/Progressed	0.2016	215	A	0.3037	-0.3107	-0.295	0.0431	-0.1384	0.4756	0.023	0.3081	0.0338	0.6806	0.2939	1.6675	0.0496	0.7618	2.0332	2.2384	1.4912	2.2268	3.7979	-0.0049	0.2256	0.3915	0.6888	-0.2762	-0.11	0.6662	0.9714	-0.0274	0.7272	-0.1862	-0.4529	1.0004	1.308	0.6935	0.3022	-0.1977	0.7471	-0.3154	0.409	-0.636	0.7267	0.4879	1.4991
TCGA-C5-A1BM	HPV18	Yes	NA	0.3085	182	A	-0.0326	-1.1061	-0.514	-0.3658	0.4114	0.7105	-0.0903	0.7906	-0.1735	2.5702	1.565	0.4027	0.5404	0.3114	-0.7746	-0.1141	0.0086	0.4011	0.7898	0.6069	2.7098	2.4506	0.9231	-0.1158	0.2449	0.18	0.846	-1.0156	-1.9712	0.0839	-0.2907	1.3881	0.4806	-0.3546	-0.5234	0.133	0.0288	0.9448	0.1744	0.2779	0.9298	-0.2914	0.4241
TCGA-C5-A1M7	HPV18	No	DiseaseFree	0.135	154	A	-0.1527	0.0013	-1.611	0.7595	0.9796	1.5214	0.4507	1.7488	2.2507	1.9067	1.6794	1.8618	3.4716	2.3032	2.3268	-0.0144	0.8437	2.4431	2.2554	0.9327	0.7464	1.4957	1.622	-0.0472	-0.7229	-0.52	-0.2123	-0.9884	-1.5424	0.9611	-0.5428	1.1406	-0.5465	-0.6724	0.0889	0.6189	1.8072	0.2547	-0.1019	0.2299	-0.0915	-0.0015	0.341
TCGA-BI-A20A	HPV16	No	DiseaseFree	0.3175	94	B	-0.5922	1.1831	0.4031	-0.1157	-0.2424	3.1127	1.6114	-0.3797	0.2446	-0.8691	-0.8953	0.1346	-0.447	-1.5719	-0.8969	-0.2655	-0.4934	-0.5406	0.0455	-0.7828	0.4206	-0.2806	0.5321	-0.1389	2.15	1.7948	0.3221	-1.0877	0.1583	0.2948	1.4744	-0.2025	-0.3203	-0.3443	0.8802	-0.6916	-0.3509	-0.7461	0.196	-0.2727	-0.5366	0.0617	0.0253
TCGA-C5-A3HL	HPV16	Yes	DiseaseFree	0.0449	NA	B	0.4442	0.4134	0.4141	-0.9318	1.0693	4.6574	0.4279	-0.1844	-1.1308	-0.8277	0.6275	0.0423	1.3178	0.804	-0.108	-0.532	0.5357	0.0788	7.5297	0.9238	0.3064	0.9095	-0.6018	-0.1435	0.5803	-0.3567	-0.121	-0.0912	0.0299	0.2466	0.0519	0.9328	1.4174	1.2222	0.9469	1.3224	1.1082	0.6952	1.1064	0.5974	1.3793	0.9438	0.2709
TCGA-EA-A5FO	HPV16	Yes	DiseaseFree	0.0627	145	B	-0.2107	0.2528	2.6075	-0.2396	0.8513	2.0512	1.6052	-0.2798	-0.7446	0.0028	0.7404	0.851	1.254	-0.4592	-0.285	-0.5806	0.8072	-0.1884	0.5512	-0.7485	-0.366	-0.3036	-0.9839	-0.2762	3.0112	0.3584	-0.367	0.8342	0.8648	0.7707	0.7636	-0.4912	1.1016	-0.0332	1.2886	0.6079	-0.1436	-0.1427	1.4104	0.3359	-0.373	0.7152	0.724
TCGA-FU-A3WB	HPV16	Yes	DiseaseFree	0.1054	124	B	-0.3372	-0.5901	0.5192	0.3818	1.3778	1.9856	3.2439	0.6962	2.0259	0.5054	0.941	0.9227	1.6631	0.4278	-0.182	-0.2231	0.9465	0.1849	2.2821	2.4706	-0.5918	0.4378	-0.8422	-0.1737	0.3767	0.2033	0.9565	-1.295	-0.663	-1.2542	-1.4359	0.7327	0.241	-0.4428	1.7197	0.0205	1.9002	1.0109	-1.0025	0.4497	-0.2244	-0.6942	-1.1007
TCGA-PN-A8MA	HPV16	Yes	DiseaseFree	0.3679	263	B	-0.6279	-0.0079	-0.9115	2.3839	1.2739	0.1708	0.6216	0.3153	0.8428	0.1619	2.9823	1.846	3.1624	-0.4124	0.0487	-0.4554	-0.5368	-0.0074	-0.2612	-0.8104	-0.2531	0.3956	1.0151	-0.2762	0.5199	-0.1532	0.0782	-0.3031	-0.5128	-0.9913	-1.0542	-1.0327	-0.6748	-0.77	0.5095	0.2132	1.2974	2.1501	0.641	0.2881	-0.3128	-0.3103	-1.0537
TCGA-VS-A8EC	HPV16	Yes	DiseaseFree	0.4039	261	B	-0.5864	-0.3627	-1.1485	-0.4312	-0.8719	3.1725	4.9471	1.4749	-0.392	-1.5774	-0.1517	-1.2867	-0.1941	0.2324	-0.1554	-0.4001	0.8473	0.0541	4.5051	-0.6775	0.9164	1.8987	-1.2032	-0.2762	0.7032	0.7393	-0.7673	-0.3582	0.0179	-1.1293	0.8356	1.248	0.1612	0.5909	2.972	-1.0881	0.7886	-0.3566	-0.4004	0.5403	0.8859	0.678	-0.0124
TCGA-VS-A8QA	HPV16	Yes	DiseaseFree	0.2386	334	B	-0.208	0.3251	2.1017	-0.4674	1.1225	5.3631	4.1244	0.5612	0.8863	1.7243	1.6359	1.0539	1.8192	-0.05	-0.5393	-0.4986	0.5918	0.15	2.1503	-0.5868	0.3779	-0.633	-0.4723	-0.2762	0.5446	1.2233	0.6931	0.9677	-0.5878	1.4265	0.5008	-0.0835	1.207	0.6191	0.547	1.9398	1.1669	-0.2025	2.0685	0.4482	-0.0095	0.3621	-0.1084
TCGA-VS-A94W	HPV16	Yes	DiseaseFree	0.1862	126	B	1.7591	-0.4567	-0.8304	-0.6796	-0.4283	6.5812	6.0865	-0.487	0.0801	0.215	-0.3406	0.1855	-0.6394	-0.1671	0.4525	1.5377	-0.5062	0.5321	5.0397	-0.6652	-0.1782	-1.1033	-0.927	-0.2762	0.5517	2.2883	1.803	-0.2558	1.2138	-0.3007	1.3904	-0.4909	1.6619	0.0697	0.0565	-0.0475	0.2312	-0.2948	-0.3332	-0.331	-0.5291	1.0031	0.1451
TCGA-DS-A7WF	HPV16	No	Recurred/Progressed	0.054	75	B	2.2024	2.6853	0.8916	-0.1243	-0.2833	-0.2634	-1.0431	0.4914	0.5096	0.4584	1.2277	0.8226	0.6637	-1.1382	1.5427	-0.7301	0.7902	0.1974	1.1628	-0.1015	-0.4866	-0.0298	-1.0973	1.1416	1.3538	-0.0052	0.8509	1.5775	0.9748	0.8412	2.2462	0.5865	1.6452	1.1185	3.3868	1.7118	1.4657	1.6221	1.491	0.6607	1.6946	1.8567	0.4045
TCGA-VS-A9U5	HPV16	Yes	DiseaseFree	0.5271	163	B	1.5139	-1.2862	0.0812	-0.6813	-1.1868	2.9357	2.8755	0.7068	0.8093	0.3977	0.2561	1.085	-0.0661	-1.3995	-0.4643	5.7068	1.6847	1.7328	4.1492	1.1245	-0.6681	-0.148	4.7741	-0.2762	1.1854	-0.5427	0.2224	0.5261	5.6236	2.1381	0.6528	-0.0794	0.2275	1.3109	3.0181	0.3213	2.2832	1.322	0.4142	1.1937	2.1911	2.1697	1.4471
TCGA-XS-A8TJ	HPV16	Yes	DiseaseFree	0.151	170	B	-0.3229	-0.9524	-0.6257	-0.8597	-0.5209	3.4473	2.2944	1.5886	0.8536	0.0667	1.7818	0.0318	-0.0654	-1.1237	-0.8195	-0.976	0.4541	0.4012	4.1152	0.7024	-0.0222	-0.343	0.8224	-0.2762	1.636	1.2375	2.8807	-0.179	-0.6711	0.1501	-0.9033	0.1094	0.7129	-0.1562	0.3526	0.5964	-0.4102	0.6933	-0.171	0.2519	0.7711	0.07	0.3808
TCGA-IR-A3L7	HPV18	Yes	DiseaseFree	0.1009	66	B	0.4692	0.1885	0.8884	1.3677	1.7527	-0.3362	0.0134	-0.0445	-0.1785	0.2536	1.1153	0.5938	0.5935	0.0492	-0.9654	-0.2025	1.0558	0.1435	0.3354	0.5251	-1.34	-0.8588	-1.1241	-0.1573	2.4542	2.8494	0.5806	0.9832	0.8261	1.6328	0.2359	0.0517	1.133	0.3134	2.8898	0.8798	1.0863	0.6188	0.4328	0.6662	0.1343	0.7134	0.2914
TCGA-EA-A97N	HPV16	No	DiseaseFree	0.7341	221	B	-0.4022	-0.3105	0.1925	1.3686	0.0962	2.8196	3.5315	1.8266	1.1684	1.2417	-0.1328	0.5498	1.0005	0.4153	0.6887	1.5054	1.7717	3.3714	6.1468	0.8171	-0.0828	1.4965	1.2589	-0.0714	3.2408	1.5601	-0.4226	0.8623	1.0806	-0.4067	-0.7584	1.995	0.9273	0.6351	2.3102	1.6247	1.2286	1.2858	0.8247	1.1589	1.3756	1.1058	1.4739
TCGA-EK-A2PI	HPV16	No	DiseaseFree	0.2939	148	B	-0.4488	1.7255	0.2104	0.468	-0.8013	1.2683	1.8961	-0.205	0.9543	0.259	0.6278	-0.7086	-0.825	-0.9108	-0.8658	-0.6832	-0.7445	-1.0408	0.9218	0.429	-0.7365	-0.7174	-0.3966	-0.2762	0.2475	-0.4732	-0.8229	-0.8251	-2.2068	-1.172	-1.1149	-0.7451	-0.9449	-1.0235	-0.3183	-0.7873	-1.0128	0.3254	0.0022	-0.2147	-0.6271	-0.9257	-0.7874
TCGA-JW-AAVH	HPV16	No	DiseaseFree	0.2001	183	B	-0.0965	-0.9973	1.9495	-2.7501	-1.8181	2.3085	2.8522	-0.1061	0.2195	0.1184	3.1716	0.8413	0.2166	-0.7779	-0.0629	-0.0727	0.0323	0.3599	1.7965	0.8617	-0.9305	-0.5309	1.242	-0.2762	1.3526	0.9559	-0.5269	0.1839	1.5434	0.0642	-0.4134	-0.0718	-0.2772	-0.0947	0.9133	1.0045	0.313	-0.3835	-0.1288	-0.2511	-0.2616	0.9849	1.4869
TCGA-Q1-A73R	HPV16	No	DiseaseFree	0.1256	100	B	3.639	1.1554	0.6222	0.182	-0.3211	0.2203	0.2702	0.8974	1.4075	1.5667	0.7811	0.0611	5.2541	-0.27	0.4898	0.8638	0.9374	0.5676	2.4772	-0.0701	-0.8753	-0.6308	-0.7768	-0.2762	1.5757	0.0959	-0.5551	1.7349	0.5928	2.6413	1.1695	1.4926	2.974	1.1208	1.769	2.5011	1.8381	0.9623	1.7209	1.2505	2.0502	3.6662	1.2838
TCGA-UC-A7PF	HPV16	NA	NA	0.1703	786	B	-0.0881	0.1016	-0.955	0.0158	-0.3879	3.7078	2.775	-0.0342	0.5244	1.1344	-0.6707	0.6392	-0.2415	0.7664	-0.1483	1.1249	-0.0042	0.0318	3.7407	-0.1452	1.4135	-0.6803	3.3584	0.1561	1.8276	1.191	1.557	-0.2099	-1.7335	-1.6447	-0.5321	-0.0392	1.1422	0.6901	1.5691	-0.1691	-0.0508	-0.2514	0.8959	0.0077	0.0398	-0.8377	0.5205
TCGA-C5-A1M6	HPV18	Yes	Recurred/Progressed	0.6702	207	B	-0.3025	0.3456	-0.9603	0.627	-0.7702	3.3753	1.8174	0.942	1.5624	0.0176	1.1767	0.8546	0.331	-0.1122	-0.0032	0.9107	-0.5761	2.4885	3.8521	0.0998	1.8126	-0.8133	2.7557	-0.2762	0.8775	1.9769	-0.3292	-0.8691	-2.3286	-1.7962	-0.3086	0.1417	-0.7214	2.985	0.8194	1.2788	3.2228	-0.5112	0.8252	1.0261	0.8297	1.0741	-1.2969
TCGA-C5-A1MI	HPV18	Yes	Recurred/Progressed	0.5605	89	B	0.4954	1.9161	2.4508	0.4734	-0.217	0.0777	0.4753	2.7635	2.8701	1.8132	0.1316	-0.2993	0.6773	0.8292	0.8455	0.3418	2.5976	-0.1909	1.5598	1.9019	0.9526	2.7934	-0.1866	0.115	0.6054	-0.1815	-0.1522	1.8518	2.4786	0.4488	0.1998	-0.0228	2.7138	0.918	3.8135	3.7847	2.4495	4.4708	1.6023	3.6441	4.0029	1.3557	0.1646
TCGA-EA-A439	HPV18	Yes	Recurred/Progressed	0.5284	181	B	-0.2188	2.9116	-0.6407	-1.105	-0.0245	1.2073	2.4464	1.6101	1.8119	1.4597	1.4625	1.5612	3.2762	0.6261	0.4277	-0.6792	-0.4176	0.4677	2.346	-0.1974	0.955	1.2843	0.486	0.0015	0.2487	-0.5747	1.9867	-0.0053	-0.5445	-0.0191	0.0672	-0.3724	0.1156	0.2517	2.7582	1.7014	3.1867	-0.0863	2.2596	0.4825	-0.3129	1.3744	0.0533
TCGA-EA-A5ZF	HPV18	No	Recurred/Progressed	0.7465	134	B	-0.336	0.0085	-0.2417	2.6452	0.5703	3.2888	2.1576	1.3891	1.7377	0.7372	1.2199	0.7879	1.4232	-0.8083	-0.8363	-0.624	0.2382	-0.942	1.7774	-1.6016	0.5564	0.961	1.151	-0.2762	1.3119	-0.8337	-0.1183	-0.8483	0.2083	0.6478	-0.2362	-0.8298	-0.6582	-0.444	0.6211	0.6879	0.5163	0.3849	1.8234	0.0714	0.0233	-0.3276	-0.7703
TCGA-EK-A2R7	HPV18	NA	DiseaseFree	0.3305	231	B	-0.3576	-0.1216	0.078	-1.1419	-0.9841	2.0024	4.0003	1.8128	2.2303	1.0478	3.3847	0.6627	1.1041	-0.4755	-0.6569	-1.176	-0.2186	-0.1962	-0.5901	-0.7721	-0.2291	0.1727	-0.3593	-0.1369	-0.2341	-0.597	0.0652	0.5799	0.8754	1.1884	-0.0163	-1.0311	-0.4215	-0.5139	-0.0612	0.3132	1.1353	-0.3176	0.2654	-0.2733	-0.421	0.2749	-0.33
TCGA-FU-A3TX	HPV18	NA	DiseaseFree	0.3228	107	B	2.3475	1.4537	0.6468	2.2004	1.7082	0.7351	-0.0134	1.3262	8.1911	1.3731	-0.2283	0.1687	0.9601	2.3322	0.5342	3.3016	1.0619	1.1968	0.5819	1.3024	-0.6863	0.1848	0.4765	-0.2762	1.3404	1.6462	0.6613	0.5006	1.4682	0.9664	3.765	0.5782	7.3135	0.2746	0.2743	0.2927	2.818	0.7545	0.5027	0.4288	-0.1525	1.1654	-0.334
TCGA-VS-A9UL	HPV18	Yes	Recurred/Progressed	0.6011	233	B	2.8574	1.3128	0.745	-1.663	-0.9289	4.7938	0.8722	1.5606	1.6431	1.6963	2.7234	0.8282	2.4666	1.7908	2.064	0.7558	0.2531	1.1113	5.2706	0.6413	-0.035	0.225	0.4466	-0.2762	2.7258	0.6099	-0.7877	1.7173	2.9593	1.2327	-0.0413	0.5822	3.1054	2.1644	3.6852	2.6836	2.824	-0.1886	2.6781	1.8538	1.6769	3.5694	0.9119
TCGA-VS-A9UP	HPV18	Yes	Recurred/Progressed	0.4195	352	B	0.1614	1.6537	-0.5663	-0.6485	-1.1354	1.775	3.2507	0.8926	0.7868	-0.0795	0.4583	-0.4155	0.3196	0.5238	-1.0451	0.2427	-0.0627	-0.1314	6.2664	-0.7198	0.3466	-0.6166	3.048	-0.2762	1.7789	2.7813	-0.8421	0.0467	0.3498	-0.0759	-1.0774	-0.1997	0.4918	1.4918	1.7016	2.0888	0.7812	4.1572	1.8972	1.361	2.6801	0.0658	-0.5566
TCGA-ZJ-AAXT	HPV18	NA	DiseaseFree	0.1973	304	B	1.0712	-0.4476	1.6916	2.6415	1.6394	0.5362	1.1885	1.54	-0.1041	1.5032	0.075	0.238	0.8184	2.0722	0.8036	-0.214	1.4112	0.6723	0.0827	1.0209	0.1838	0.5495	-0.4555	-0.2762	-0.0108	2.0424	0.2426	-0.1601	-0.3499	1.4313	0.3661	0.1031	0.903	0.4629	0.7647	0.616	2.1371	2.4681	1.4666	1.6061	0.6327	0.4957	1.4421
TCGA-C5-A1M9	HPV16	Yes	Recurred/Progressed	0.1305	71	C	-0.4131	0.4113	-1.2179	2.3411	0.8259	1.5275	1.7159	1.2238	0.2216	-0.5623	1.2862	0.4106	1.2914	0.7117	0.0886	0.0811	1.4228	0.5277	-0.0393	-0.356	0.9905	-0.4815	-0.8286	0.0323	-0.0919	0.2746	-0.42	1.0206	1.655	1.4045	0.335	0.9853	0.5548	0.4344	0.7562	0.5013	1.0303	0.2855	1.4592	0.6299	0.3054	0.4765	0.5837
TCGA-C5-A2LS	HPV16	No	DiseaseFree	0.0954	101	C	-0.3729	-0.6784	0.3467	-0.7108	-0.2802	4.8595	2.4704	0.5742	0.3679	2.0638	1.2803	2.2475	0.5231	-0.8903	-0.3	-0.3553	-0.9108	-0.7378	0.1966	-0.5307	-0.4263	-0.3086	0.3072	-0.2762	1.6583	-0.0416	-0.3486	-0.3849	-0.7177	3.3982	2.3731	-0.5423	-0.9147	-0.4899	0.6698	0.2436	0.04	-0.4228	-0.0013	-0.7691	-0.6568	0.1186	-0.0331
TCGA-C5-A2M1	HPV16	No	DiseaseFree	0.14	166	C	0.1065	0.1567	1.4713	2.2235	0.1242	2.5237	-0.1648	1.1254	1.0549	0.385	0.8385	0.993	1.0024	1.0088	0.7034	0.9274	-0.5972	0.8842	-0.4816	-0.9268	-0.0668	-1.5825	2.0132	-0.2762	-0.4435	0.3478	2.3748	1.7017	0.7122	1.3707	0.8584	0.8504	0.5571	0.2371	-0.2367	-0.4297	1.0409	-0.0922	0.6541	1.0532	0.6029	0.3326	-0.209
TCGA-C5-A2M2	HPV16	NA	NA	0.1236	105	C	-0.5231	-0.1721	-0.8417	-0.4777	-0.6993	-0.4621	-0.4867	-0.1112	-0.3697	0.3116	0.0189	1.3112	0.4239	-0.3441	0.3824	-0.2409	-0.3071	0.1544	4.0889	-0.3644	-0.3643	-0.7137	0.6593	-0.2762	-0.0288	-0.8695	-0.3442	-0.7177	-1.2579	1.3542	0.3377	-0.5324	0.534	0.2274	0.5881	0.7608	-0.2055	0.1338	2.3085	0.8093	-0.0348	0.4172	-0.0753
TCGA-DS-A7WH	HPV16	No	DiseaseFree	0.2309	185	C	0.8407	0.9038	-1.8874	-0.6645	-1.0738	0.6282	1.6463	2.0292	0.9218	1.5255	-1.4436	-0.5667	1.9302	1.246	0.9014	2.9006	-0.2893	1.4721	5.0208	-0.6125	3.9793	0.3355	4.742	3.5078	0.9287	0.4112	-0.1863	-0.2078	-0.7366	0.5267	-0.0016	1.1573	0.7758	1.1949	1.1469	0.9522	2.4198	1.1638	1.4057	1.5886	4.2333	3.1873	0.9886
TCGA-FU-A40J	HPV16	Yes	DiseaseFree	0.3448	361	C	-0.4312	-0.1959	-0.7884	1.1162	-0.8483	2.7109	1.0447	1.1844	1.1267	1.098	0.2049	0.5929	0.9029	-1.2945	-0.9487	-0.3519	-0.0501	-0.4062	0.162	-0.7498	-0.2275	-0.9905	0.3473	-0.1525	-0.1696	-0.4313	-0.6072	0.0943	1.1654	2.063	0.8697	-0.6332	0.5096	-0.2769	0.4128	0.2445	0.0181	-0.3747	0.0343	-0.3224	-0.6139	0.1326	0.5611
TCGA-IR-A3LF	HPV16	Yes	DiseaseFree	0.0808	216	C	-0.5601	0.0314	-0.4571	-0.484	-0.8683	0.59	1.7686	0.0725	-0.9668	-0.3083	0.6812	-0.0248	-0.1159	-0.0268	0.3412	0.2309	-0.7072	-0.99	-0.5125	-0.3998	-0.9101	-0.7914	-0.8957	-0.1364	0.9198	0.3724	0.593	1.4692	0.5047	0.7476	1.3021	0.4256	0.4756	0.0834	0.7455	0.4186	0.2367	0.5537	0.2048	-0.2857	-0.011	0.5809	0.1595
TCGA-VS-A9UZ	HPV16	Yes	DiseaseFree	0.0548	330	C	0.0306	-0.483	-0.6589	0.0988	0.002	0.4892	-0.2611	-0.8791	-0.4292	-0.1277	-0.0899	-0.2173	-0.1277	-0.6283	-0.3594	0.2825	-0.3831	-0.1496	1.3048	-0.3184	-1.0725	-1.1723	-0.9076	-0.0527	1.1673	2.3954	8.9201	1.1355	0.1658	0.5347	1.0058	0.2536	1.0291	2.5834	2.0639	0.695	1.4666	0.6871	1.844	-0.1161	0.4442	0.3929	-0.392
TCGA-EK-A2RL	HPV16	No	Recurred/Progressed	0.1337	65	C	-0.7779	-0.3317	-0.8445	0.6357	-0.1136	2.8027	3.14	1.1141	0.653	1.9077	1.9189	1.1419	2.3725	-0.7662	-0.5844	-0.3904	-0.2444	-0.7672	0.7862	-1.1285	-0.4148	-0.7403	-0.4594	-0.2762	-0.3241	-1.3591	-0.8692	-1.1711	-1.5687	2.2548	-0.2286	-0.9475	0.0329	-0.4312	-0.1891	0.3257	0.1157	-0.6224	0.701	-0.443	-0.5731	-0.0106	-0.7572
TCGA-VS-A9UO	HPV18	Yes	DiseaseFree	0.273	95	C	1.8091	-0.5114	-1.8229	-0.2842	-0.3998	0.9845	-0.0735	-1.0773	-0.4759	-0.1445	-0.3492	0.51	0.5056	-0.8901	-0.1596	1.0591	-0.9522	-0.9663	2.9796	-0.866	-1.1869	-0.3283	0.0399	-0.2762	-0.4951	-0.6368	0.0838	2.0315	-0.0347	0.0384	0.4964	-0.4279	0.0578	-0.1508	0.998	-1.0708	0.9697	0.7833	1.251	-0.3088	-0.0086	0.9188	2.0268
TCGA-FU-A770	HPV16	NA	DiseaseFree	0.0949	101	C	0.1063	-1.0607	-0.0986	0.6487	-0.6299	-0.1435	-0.1153	-0.3998	-0.0964	0.7449	0.0271	0.2813	1.8046	0.304	0.2518	-0.9419	0.0682	-0.0619	0.7613	-0.8607	-0.0018	-1.4072	1.6257	-0.2762	-0.5121	-0.8729	-0.3926	0.6075	1.0573	0.8815	-0.1781	0.7743	1.6634	0.724	0.7072	-0.3734	1.0576	1.3343	1.1239	0.6506	0.5661	0.3673	-0.1661
TCGA-Q1-A5R1	HPV16	No	DiseaseFree	0.1844	107	C	-0.612	-1.3711	-1.0254	0.5295	-0.9094	-0.33	-0.9456	-1.0944	-0.5519	-0.9011	1.2082	0.6155	0.2855	-0.7688	0.0598	-1.2155	-0.7581	-1.5527	0.4624	-1.1078	-0.1663	-0.4771	0.0929	-0.2762	-0.8614	-1.1985	0.4347	0.3204	-0.5319	0.8507	0.5256	-1.0612	-1.0108	-0.7305	-0.4576	-1.005	-0.8613	-1.5609	-1.1284	-1.3687	-0.7518	-0.6417	-0.7813
TCGA-Q1-A6DV	HPV16	No	DiseaseFree	0.0026	79	C	-0.6734	0.1312	0.2963	-0.362	-0.1062	0.444	-0.0132	0.4506	-0.2942	-0.1136	2.7914	1.1949	1.8862	-1.1717	0.0858	-0.8655	0.3918	-0.8181	-0.3988	0.2496	-0.6026	0.0117	-0.2351	-0.2762	0.7394	-1.0558	-0.1538	0.9957	0.7156	2.6294	0.4507	0.1105	0.8854	-0.0789	0.6334	2.5573	0.5871	0.233	0.0252	0.1216	0.1154	1.0617	0.142
TCGA-VS-A952	HPV16	No	DiseaseFree	0.1539	234	C	-0.1416	-0.9502	-0.2441	0.6745	-1.3001	-0.0563	-0.2175	-1.1508	-0.739	0.186	0.5377	-0.3653	-0.0376	1.7445	1.5704	0.2738	-0.4151	0.3276	0.4649	-0.729	2.035	-0.8737	4.982	-0.2762	0.1773	-0.603	-0.788	0.3965	0.8718	0.1512	-0.1809	0.8806	0.8231	2.1622	0.2147	0.8119	0.407	-1.0675	0.3483	0.5605	0.5021	0.9474	-0.063
TCGA-VS-A9UQ	HPV16	Yes	Recurred/Progressed	0.1343	58	C	0.6281	-0.0777	-1.2477	3.0923	2.31	0.2505	-0.3193	-0.241	-0.1479	0.7803	-0.8854	0.2958	0.5465	-0.0578	-0.0542	-0.3395	0.4439	0.6606	4.9862	0.838	-0.3245	-0.9576	-0.4161	-0.0955	-0.0449	-0.2069	-0.169	-0.7164	-1.7816	1.2245	1.8561	0.4942	1.7836	1.0479	0.3188	0.9202	0.4976	0.7158	2.2747	-0.227	0.5857	0.7899	0.4821
TCGA-VS-A9UR	HPV16	Yes	Recurred/Progressed	0.1873	205	C	2.1615	0.6261	1.6489	0.9389	0.5053	0.1692	-1.2218	0.4668	0.5507	0.1035	1.2806	1.0286	1.0889	0.6154	-0.077	-0.4474	-0.7106	1.2587	1.3396	-1.1301	-0.1527	-1.7977	0.6016	-0.2762	1.6473	1.0248	-0.1173	1.5552	0.6969	0.2441	-0.1157	0.9444	2.6443	4.0923	0.8419	1.863	0.9559	1.4018	2.219	1.4989	2.8905	2.3948	1.1319
TCGA-VS-A9V5	HPV16	Yes	NA	0.133	245	C	0.547	-1.1494	-0.1883	-0.3431	-1.4479	1.4258	2.3493	-0.5768	-0.1558	0.0236	1.1584	0.4408	0.092	-0.4437	-0.3771	2.0748	-0.7119	-0.6726	0.2181	-0.849	0.6056	-1.1866	-0.2395	0.5196	0.958	-0.2008	-0.1511	2.1116	0.7677	0.6032	0.4175	0.6483	1.2514	1.1846	1.7592	-0.3614	0.3412	0.7157	-0.4998	-0.5788	1.1223	1.2919	0.4774
TCGA-C5-A1MJ	HPV18	NA	NA	0.3365	130	C	0.1627	2.1079	-0.0994	2.1064	1.1717	2.2297	1.8737	1.6443	1.0309	1.0203	2.3539	1.9088	1.2896	0.016	0.5264	0.8214	1.7691	-0.1955	0.7252	-0.6775	0.6475	1.5508	0.0951	0.1631	2.7219	1.6799	0.1283	0.4136	0.6682	0.0577	0.5351	0.533	0.5717	0.3793	0.8567	1.0504	1.6147	0.3551	1.5324	1.9017	1.2231	-0.0981	0.0867
TCGA-C5-A3HF	HPV18	Yes	Recurred/Progressed	0.078	84	C	0.0999	-0.5295	0.4233	2.5835	0.9153	2.0833	-0.0592	0.5785	0.3246	0.2067	-0.4521	-0.0495	-0.4084	-1.0789	0.1115	0.3041	0.2101	-0.3202	1.1227	-0.483	0.1724	-0.1576	-1.0204	0.395	-0.2265	-0.15	-0.5802	0.7815	-0.0758	-0.4525	-0.1365	0.3048	0.23	-0.2634	0.2645	-0.0081	-0.8404	0.4427	0.7341	0.019	0.1336	0.1946	-0.6695
TCGA-DG-A2KH	HPV18	NA	DiseaseFree	0.3921	113	C	-0.9523	-0.9548	-0.5926	1.1384	1.0378	1.499	1.0089	1.6114	0.8202	1.7289	1.2105	0.5474	2.3169	-1.0282	-0.3866	0.7416	0.2032	0.5186	1.3836	-0.9594	0.8121	0.3544	1.8001	-0.2762	-0.2682	0.0116	-0.143	0.2347	0.0808	3.0057	-0.3715	-0.3797	0.4798	0.083	0.5343	0.184	1.3421	-0.3503	0.0036	-0.6368	0.0607	0.0358	-0.4201
TCGA-Q1-A73P	HPV18	No	DiseaseFree	0.0568	476	C	-0.232	-0.1546	-1.3845	0.3272	-0.3022	-0.3155	-0.6522	-0.5426	-0.2982	-0.4782	-0.0955	-0.1705	0.5525	0.3675	-0.2825	-0.2116	0.3782	-0.1749	-0.0771	-0.8623	-0.4075	-0.8283	-0.5878	-0.2762	-0.1553	-0.8413	1.7433	-0.408	-1.6322	1.4495	1.0981	0.2305	0.6957	0.4993	0.3903	0.4876	0.5189	0.1477	0.7049	-0.3761	-0.149	0.5979	-0.2976
TCGA-UC-A7PI	HPV18	No	Recurred/Progressed	0.1041	103	C	-0.4258	0.6251	0.7709	0.4985	-0.722	0.0978	-0.5335	-0.357	-0.2818	-0.0995	0.6354	0.2181	0.5701	-0.3212	-0.1787	-0.0507	-0.0392	-0.0006	0.2391	-1.479	-0.8136	-0.9741	-0.6561	-0.2762	-0.1967	0.2537	0.4675	1.6729	0.2664	1.2267	0.6933	0.7215	1.3057	0.9643	1.6229	1.0905	0.7066	0.343	0.6664	0.3841	1.285	0.3289	-0.0125
TCGA-C5-A1BE	HPV16	Yes	Recurred/Progressed	0.1555	98	D	-0.6419	-0.6894	0.1019	0.4026	1.2654	-0.6309	-0.0177	0.3693	0.2493	0.9385	0.793	-0.5468	1.9224	-0.4077	0.4016	-0.8464	0.74	0.0089	19.0234	0.0738	0.1286	0.6047	-0.3814	-0.2762	-0.7602	-0.4854	0.1304	-1.2296	-2.22	-1.2086	-1.1416	0.1142	0.5019	-0.5717	0.7799	-0.299	0.5734	0.6825	-0.4687	0.4279	-0.2595	-1.167	-0.5352
TCGA-C5-A1MH	HPV16	Yes	Recurred/Progressed	0.109	616	D	-0.5872	-1.0436	1.6941	-0.2898	0.7964	2.0213	3.3991	0.2591	0.4804	0.6689	1.4075	2.1321	1.2732	-0.0696	3.2936	1.4297	1.4067	0.8153	2.6207	0.4892	0.5485	0.6215	0.3068	-0.2762	0.4011	-0.5305	2.7917	-0.4877	-0.8232	-0.572	-0.5545	0.7322	0.1875	-0.3745	-0.4998	-0.7599	0.9347	-0.146	-0.7986	-0.4339	-0.448	-0.6413	-0.4398
TCGA-C5-A1MP	HPV16	No	DiseaseFree	0.2286	66	D	0.5036	-0.9259	-0.2133	-0.7383	0.5256	1.442	-0.1028	0.081	0.2264	1.9664	-0.8781	0.4913	-0.0114	-0.5984	-0.7477	-0.6439	-0.3161	-0.3618	0.1539	-1.0069	-0.5315	-0.8228	-1.0585	-0.2762	-0.5066	-0.7117	-0.1625	-0.0567	-0.3841	0.2251	0.4398	-0.2229	-0.2025	-0.7104	0.1289	-0.048	-0.9836	-0.1538	-0.7955	-0.6061	-0.5517	-0.8231	-0.0862
TCGA-C5-A2LZ	HPV16	Yes	Recurred/Progressed	0.2186	NA	D	-0.8978	-0.5622	-0.551	0.8983	0.7408	2.982	4.0564	-0.0522	0.0238	1.0931	0.4969	1.6478	0.6757	-0.5064	-0.842	0.5477	-0.2267	0.7116	1.9633	0.9049	-0.5136	0.0015	-0.0346	-0.2762	-0.0782	-0.4154	-0.3156	-0.1549	0.4547	1.4868	-0.3584	-0.3769	0.0398	0.1575	0.6219	-0.4594	0.3402	0.3116	-0.5477	-0.1763	-0.4535	0.0043	0.2044
TCGA-C5-A8XH	HPV16	No	NA	0.544	465	D	-0.1659	-0.0817	-0.1722	1.797	-0.0245	0.6113	0.1302	-0.1153	0.1339	0.0347	-1.3884	-1.3377	1.4662	2.1215	1.4024	-0.0945	1.2496	-0.0919	0.2246	0.3435	1.2933	1.0213	0.9378	-0.2762	1.477	3.3808	-0.0128	-1.2155	-1.8677	-1.0614	0.0868	-0.9846	-1.0858	-0.4782	1.4887	-0.6119	1.199	0.3933	1.2176	-0.1268	-0.1034	-0.0419	0.5058
TCGA-C5-A905	HPV16	No	DiseaseFree	NA	147	D	-0.922	-1.7978	-0.6949	0.7716	-0.1501	2.4191	1.3497	0.0623	-0.0178	-0.3354	-0.9984	0.2275	-0.1434	-1.0114	-0.8122	-0.8549	0.3003	1.7642	1.2462	1.5325	-0.7178	0.7654	0.5441	-0.2762	-0.5545	-0.7176	-0.7395	-0.8881	0.3405	-0.6355	-1.0774	-0.5925	-0.7359	-0.6752	-0.1947	-0.6969	0.1885	-0.2679	-0.5987	-0.2687	-0.4644	0.1549	-0.0415
TCGA-DR-A0ZL	HPV16	No	DiseaseFree	0.3906	92	D	0.1465	0.8825	-0.2505	1.3209	1.6591	2.1673	2.02	1.87	1.8834	3.8637	2.0395	1.151	0.0742	-0.3221	0.4715	-0.6704	0.7969	0.6177	2.0636	-0.3456	0.8606	2.6511	2.8637	-0.1087	-0.4823	-0.6507	-0.5148	-1.2138	-0.7568	0.8972	0.0635	-0.22	-0.3767	-0.4114	1.6037	0.1259	0.6094	-0.1082	-0.4431	0.6676	0.1458	-0.5601	0.7782
TCGA-DS-A0VL	HPV16	No	NA	0.1676	97	D	-0.3009	-0.525	-1.0802	0.4742	0.4207	5.584	0.4217	1.1373	0.6156	0.5374	0.582	0.4521	-0.123	0.2391	0.3635	-0.0105	0.1909	0.4757	5.6053	-0.3408	-0.0074	0.4838	0.8295	-0.1246	-0.2607	-0.418	-0.04	-1.3081	0.7959	1.011	-0.5524	-0.1863	-0.3355	-0.31	0.7124	-0.3639	-0.0563	0.3806	-0.2492	0.2874	-0.2571	0.3877	0.814
TCGA-EA-A1QT	HPV16	No	DiseaseFree	0.7237	96	D	-0.1631	-0.4743	0.029	1.2913	0.4261	0.4153	1.7155	1.1541	0.6271	-0.1715	0.6775	2.0463	1.1227	-0.771	-0.8114	0.1685	1.0435	0.6792	0.8036	-0.8364	-0.9711	0.2069	-0.4276	-0.2762	-0.9456	-0.7748	-0.4841	-1.3027	-1.9514	-1.5811	-1.1751	-1.0423	-0.2609	-0.9761	-0.4576	-0.5495	0.4085	-0.1844	-0.1815	0.1021	-0.759	-0.8858	-0.7971
TCGA-EA-A411	HPV16	No	DiseaseFree	0.4816	95	D	-0.5296	-0.9207	-1.503	0.071	0.3523	0.8002	2.4278	0.3326	1.0057	1.3643	1.5311	1.3279	0.6994	-0.4802	-0.8122	-1.2262	-0.1697	-0.1395	0.4652	0.0533	0.7804	1.2881	1.7987	1.7662	0.0072	-0.1053	-0.619	-0.3321	0.0195	-0.3639	-0.4437	-0.0428	-1.0973	-0.1897	0.336	-0.1731	1.0535	0.8238	-0.137	-0.318	-0.4493	0.0899	-0.4553
TCGA-EK-A2RK	HPV16	NA	DiseaseFree	0.9274	412	D	-0.6082	0.2883	0.7594	-1.8784	-0.8249	-0.6961	-1.1481	1.0978	0.6704	3.3715	-0.2719	3.0623	0.5909	-0.3682	-0.7622	-1.5139	-1.1231	-0.8833	-0.6735	-0.942	3.2877	-1.8615	2.6278	-0.2762	-0.9151	-0.2272	1.3292	-1.2929	-2.2183	-1.0329	-0.8925	-1.1539	-1.1669	-1.1368	-1.1653	-0.725	-1.1241	-1.0335	-0.8613	-0.2831	-1.1285	-1.1743	-1.4236
TCGA-EX-A69L	HPV16	No	DiseaseFree	0.1721	115	D	-0.9375	-1.1061	-1.2084	-1.0991	-0.3744	-0.188	1.8074	0.7137	1.5045	0.325	1.0346	-1.2641	0.7429	-0.2658	0.2639	-0.6043	0.7282	0.1769	1.3531	1.3508	-0.0079	-0.8091	-0.7324	-0.2762	-0.6978	-1.0323	2.1654	-0.9865	-1.1386	0.4827	0.126	-0.7564	-0.7024	-0.6583	0.0057	-0.7319	0.1019	-0.6159	-1.3556	-1.3691	-1.0662	2.0624	-0.2697
TCGA-C5-A1BI	HPV16	Yes	DiseaseFree	0.1505	173	D	-0.7218	-0.5845	-0.6854	0.0974	0.4317	1.5866	2.1246	0.8835	0.9137	4.1393	1.4218	1.3188	0.5468	-0.9252	0.0055	0.7702	0.9975	1.5259	3.4802	0.7929	1.1713	0.4608	-0.9439	-0.2762	-0.8071	-0.3977	-0.4466	0.1674	1.2931	0.5501	-0.3489	0.8481	0.4638	-0.1902	1.5386	-0.3379	1.0601	0.3964	-0.6841	-0.7265	0.2998	0.6121	0.5681
TCGA-C5-A1M8	HPV16	Yes	DiseaseFree	0.7918	88	D	-0.3316	-0.891	0.7728	0.3581	1.422	0.8269	-0.2706	-0.7379	0.195	1.8834	3.6259	1.9689	1.5325	-1.2829	-1.3587	-0.8259	-0.691	-0.804	0.1606	0.2928	-1.1505	-0.566	0.6793	-0.2762	-1.1355	-0.4154	-0.6849	-1.5351	-1.403	-0.757	-1.6145	-0.8646	-0.8034	-1.0869	0.0023	-1.1707	-0.398	-0.4381	-1.6709	-1.6255	-0.8251	-1.6667	-1.4007
TCGA-FU-A3NI	HPV16	Yes	NA	0.6624	185	D	-0.1402	0.488	1.8255	3.6619	2.0975	4.2362	1.264	1.3485	1.0554	1.7643	1.6582	-0.5611	1.7524	0.1496	-0.8058	0.2445	1.6529	1.0995	3.262	0.4843	-0.2325	0.0635	-0.4604	0.8543	1.6924	-0.6659	0.1059	-0.5235	-0.0087	-1.2856	-0.8801	0.1647	0.2776	1.1428	1.7646	0.4529	0.0345	2.6399	1.4171	2.3342	1.4774	-0.2182	-0.6048
TCGA-C5-A3HD	HPV16	Yes	DiseaseFree	0.3593	NA	D	0.2592	0.9239	1.4055	1.0352	0.019	0.6932	1.5876	0.9771	-0.0378	-0.3323	0.0096	0.7726	0.3878	0.1283	1.4376	1.2478	1.3942	1.9729	0.1882	0.7483	1.0328	1.1038	-2.4342	-0.2762	0.0269	0.4095	-0.3264	0.6825	2.1872	1.104	-0.4466	0.5812	-0.1776	0.3064	2.0331	-0.0866	1.0522	0.6907	1.8304	1.7769	1.7313	0.6086	1.026
TCGA-C5-A7UH	HPV16	Yes	DiseaseFree	0.4953	398	D	-0.8857	1.1666	-1.0095	3.7229	-0.0644	-1.6135	2.4498	-0.62	-0.622	-1.5358	-1.1453	0.3645	-1.1167	-1.2481	-0.719	-0.2265	-0.214	0.2906	0.656	-0.2986	1.0914	-0.3775	0.4834	-0.2762	-0.4365	-1.0955	-0.771	-0.7339	-0.34	-2.2476	-1.6406	-0.3584	0.0869	0.1104	0.4118	-0.1502	0.5738	0.5178	0.8238	1.3588	-0.1186	-1.0661	-0.8427
TCGA-HM-A3JJ	HPV16	Yes	Recurred/Progressed	0.0822	108	D	0.7353	-0.5155	0.5307	0.7133	-0.6137	0.3421	-0.1325	-0.5282	-0.7718	-0.7154	0.5364	0.1914	0.3856	1.1683	-0.1035	0.0987	0.5404	0.8312	-0.2099	0.0064	0.1528	0.0819	1.5843	-0.1609	0.2624	0.5976	2.7525	-0.3697	0.6106	0.2457	0.5117	-0.5894	0.0364	1.0589	0.4416	-0.6982	0.5539	-0.545	-0.3888	-0.5053	-0.0931	0.4614	0.0419
TCGA-C5-A8XK	HPV16	Yes	DiseaseFree	0.1951	395	D	0.5147	0.2735	-0.8994	-1.6665	-1.6176	-0.0445	0.2075	-0.1656	-0.4639	-0.149	1.0485	0.7562	0.0302	0.2915	0.4013	-0.5089	0.6831	-0.0325	-0.012	0.4094	-0.0802	-0.2743	0.492	-0.2762	-0.4533	-0.3303	-0.6306	-1.119	1.5373	-0.8817	-0.8325	0.3597	-1.0847	-0.1868	0.162	-0.5075	1.5843	-0.5491	-1.1372	0.2036	-0.079	0.3013	-0.0091
TCGA-DS-A0VN	HPV16	Yes	DiseaseFree	0.1381	198	D	-0.5113	-0.2015	-0.5409	-0.5464	-0.1941	-0.1071	0.7361	0.0215	0.1787	-0.6443	-1.218	-0.2056	0.6512	0.2099	1.3845	0.5338	-0.3795	4.0771	-0.0996	0.1284	1.3282	0.3374	-1.2368	-0.2762	-0.138	0.6987	1.1557	-1.0545	-0.9454	-1.4026	-0.2786	-0.2624	-0.0078	-0.1711	-1.0322	-0.6557	0.2351	-1.2882	-0.7832	-0.508	-0.3635	-0.6488	-0.9366
TCGA-EA-A44S	HPV16	Yes	DiseaseFree	0.2599	NA	D	-0.579	-0.8397	-1.3335	0.7004	0.6441	0.3242	2.0442	-1.181	-0.5045	0.794	1.1639	0.6103	0.5579	-1.5992	-1.068	-1.3806	-0.9538	-1.2901	-0.9447	-1.1629	-0.603	0.195	0.1912	-0.2762	-0.7373	-1.1653	-1.0399	-0.4893	0.2908	0.9539	-0.0882	-1.123	-1.1935	-1.0521	-0.0645	-1.3057	-1.0452	-1.4583	-1.8248	-1.6126	-1.0413	-0.9093	-1.1263
TCGA-EX-A1H5	HPV16	Yes	DiseaseFree	0.6034	65	D	-0.1074	0.1877	3.7055	-1.9385	-0.7904	1.1026	1.8328	1.3379	1.404	3.1526	2.4179	1.0283	0.7785	-0.6184	-0.0264	-0.6339	0.4051	-0.2255	0.7158	0.3199	-0.2696	-0.1196	-0.0606	-0.2762	-0.3509	-0.0439	-0.3821	-0.8142	-1.5376	-0.5196	-0.8642	-1.1594	-1.054	-0.9107	0.3805	-0.1595	0.2965	1.6331	-0.1306	-0.407	-0.902	-0.4662	-1.0861
TCGA-FU-A3HY	HPV16	Yes	DiseaseFree	0.2495	331	D	-0.8264	1.5091	1.4642	0.4704	0.6777	0.6314	0.9852	1.2059	-0.1038	0.6003	1.7364	0.9201	0.2054	-0.3935	-0.5306	0.0054	2.5597	2.0807	0.9706	0.2519	4.1846	1.0082	3.6338	-0.2762	-0.6542	-0.3753	-0.6301	-0.1646	0.7852	0.8528	-0.2732	0.2263	1.4946	0.543	0.8555	-0.6168	1.0712	0.5093	0.2339	0.8132	1.0702	0.3644	0.0456
TCGA-JW-A5VL	HPV16	No	DiseaseFree	0.2348	3593	D	-0.5586	-0.2543	-1.5557	-0.3574	-0.8062	0.1479	2.4321	-0.1804	-0.0913	0.6142	-0.9043	1.2026	0.2969	-0.5065	2.5133	-0.3465	-0.4956	-0.7326	2.9575	-0.3744	-0.9028	-0.3828	0.979	-0.2762	-1.2714	-1.4674	-0.2647	-0.9403	-0.0527	-0.1349	-0.5879	-1.0531	-1.0004	-0.8818	-0.4324	-0.4648	-0.2631	-0.9981	-0.4083	-0.8953	-1.0592	-0.1442	-1.0305
TCGA-IR-A3LC	HPV16	Yes	DiseaseFree	0.2278	89	D	-0.1012	0.2815	-0.093	-0.5082	1.3649	0.9782	2.6462	0.0714	1.2593	1.9246	2.4012	1.9815	1.2198	-1.3613	-0.353	-0.7062	0.293	0.6359	0.6877	-0.0996	2.4903	-0.1914	3.0063	-0.2762	-1.0776	-0.2728	-0.7107	-1.4361	-1.9658	0.7976	-0.61	-0.0555	-0.2613	-0.7304	0.4626	-0.3719	0.3519	-0.9001	-0.4339	-0.0422	-0.421	-0.7611	-0.5056
TCGA-LP-A4AX	HPV16	No	DiseaseFree	0.2537	81	D	2.0014	2.916	0.1962	-1.2693	-1.8288	1.0184	1.6717	1.0954	1.0688	0.4195	0.8193	0.4932	-0.3295	0.1145	0.0514	0.528	0.6553	0.1838	-0.2176	-1.0301	0.0255	0.6313	-1.0002	-0.2762	-0.0666	1.6083	1.3668	-0.0596	-1.4567	-1.3709	-0.8712	0.0385	-0.4832	-0.767	1.0117	-0.6018	0.6124	0.1604	3.0296	4.9832	0.283	-0.8646	-0.4445
TCGA-LP-A5U3	HPV16	NA	DiseaseFree	0.2557	78	D	-1.1573	-0.0656	-0.0472	0.7636	0.6196	1.475	0.4632	0.5642	-0.2454	1.2421	0.9307	0.741	1.8957	-0.5193	2.8462	-0.6948	1.4304	0.5614	2.5909	-1.1069	0.2306	1.1251	0.1136	-0.2762	-0.5949	-1.4274	3.6108	-1.34	-1.4711	-1.0581	-1.5192	0.1807	-0.7481	-0.0339	1.3182	-0.0306	0.285	-1.1067	0.3052	0.0938	-0.3856	-1.1862	-1.0435
TCGA-MA-AA3W	HPV16	Yes	DiseaseFree	0.2518	110	D	0.2199	-0.5297	-0.197	-0.2797	-0.6679	-0.0534	-0.1548	0.3849	0.0141	-0.6215	-0.2011	0.5862	0.4964	0.5349	1.9055	2.0586	2.3086	0.7742	4.0019	0.3464	0.5006	0.5703	2.4394	0.3363	0.4728	-0.4227	1.5878	0.238	1.4861	-0.4295	1.0455	0.5212	0.8625	0.1747	1.8603	-0.116	0.4072	-0.37	0.4804	0.8005	0.3107	0.8902	2.0612
TCGA-MA-AA41	HPV16	Yes	DiseaseFree	0.3696	906	D	1.4121	0.242	-0.2392	0.1056	1.3468	1.166	4.9529	1.5272	1.0729	1.3125	0.0979	0.3803	0.2036	1.1015	0.438	-1.2057	0.3556	-0.1755	0.8061	0.4946	0.6947	0.5532	0.76	-0.2762	-0.4645	-2.1371	-0.7419	-1.0559	-0.5422	-0.4933	-0.7981	-0.1204	-0.3338	-0.2795	1.4798	-0.2461	-0.625	-0.2839	0.2534	0.2467	-0.0473	-0.5439	0.2163
TCGA-VS-A8EH	HPV16	Yes	DiseaseFree	0.5158	130	D	0.9338	0.3348	-1.1836	-1.9881	-1.5096	5.9464	-1.4347	1.1009	0.2147	-0.4788	0.0666	-1.0023	-0.9625	-0.5466	0.7244	0.4074	-0.2777	0.7826	2.2621	0.8023	-0.8008	0.0066	-0.421	-0.2762	-0.3685	-1.4698	-0.8408	-1.5303	-2.1134	-1.9886	-1.5952	-1.0194	-0.0585	-0.413	-0.9777	-0.8334	-0.3813	-0.2229	0.1266	0.0907	-0.44	-1.0804	-0.8441
TCGA-VS-A8EI	HPV16	Yes	DiseaseFree	0.2654	212	D	-0.0857	0.3285	-1.6264	-0.2913	-0.4365	-0.4749	-0.6832	-0.4311	-0.993	-1.0463	-0.9106	-0.9382	-0.9408	0.2253	0.2862	0.1588	0.0824	-0.8034	1.0092	-1.1127	-0.2147	-0.6097	1.074	-0.2762	-0.894	-0.6257	-0.4213	-0.9625	-2.0935	-1.3822	-0.0427	-1.417	-1.0207	-0.177	-0.584	-1.0283	-0.5304	-1.0548	-0.722	-0.11	-0.3777	-0.1613	-0.327
TCGA-VS-A9UU	HPV16	Yes	DiseaseFree	0.3489	114	D	0.4199	-0.508	0.4145	-0.6408	-0.629	0.5162	-0.0853	-0.0148	-0.2083	-0.8145	0.1878	-0.6313	-0.5292	-1.4078	-0.7343	-0.6842	0.8206	0.0136	3.619	-0.3265	-1.6453	-0.3468	-1.6778	-0.2762	-0.6271	-0.6861	-0.3637	-0.822	-0.8878	-1.3032	-1.2292	-0.3453	0.2791	-0.3948	-0.4521	-0.631	-0.2051	-0.6408	-0.7527	-0.6889	-0.3828	-1.0621	-0.7106
TCGA-VS-A9V2	HPV16	Yes	DiseaseFree	0.2823	80	D	0.2134	-1.0249	-0.056	2.2603	1.1058	3.598	1.0243	1.3179	0.9047	2.2025	1.1375	1.185	-0.2062	-1.2847	-1.0215	-0.1795	0.1235	0.1537	3.0355	-0.8297	-1.7233	-0.4753	-2.0293	-0.0535	-0.5149	-0.4622	0.2694	0.4322	1.0478	0.4492	0.0292	-0.1531	0.1486	-0.2351	0.3525	-0.6376	0.0704	0.6067	0.1242	0.519	-0.0841	0.5285	0.4806
TCGA-MU-A8JM	HPV16	No	DiseaseFree	0.0972	206	D	0.2475	0.2748	-1.2378	0.6378	1.2675	4.7041	3.5261	0.1905	-0.374	0.2424	-0.8191	-0.2373	1.1409	0.6923	2.0246	1.7249	0.7667	2.0751	7.9579	0.4286	0.4701	2.711	0.8151	-0.2762	-0.7575	0.1912	-0.9588	-1.0395	-0.3845	0.7314	-0.4414	0.585	-0.0563	-0.2125	0.2036	-0.1966	0.4227	0.7206	0.3021	0.6535	-0.2383	1.2161	0.7532
TCGA-MY-A5BF	HPV16	No	DiseaseFree	0.306	NA	D	-0.6593	-0.6582	-1.013	-0.4765	1.9231	0.6001	0.6126	-0.6111	0.092	0.5131	0.1627	1.4397	1.9547	0.015	1.988	0.6504	0.6751	1.6521	2.0059	-0.1955	1.202	0.8515	0.0138	-0.2762	0.0274	-0.7203	-0.075	-1.3127	-1.5077	-0.7376	-0.4075	0.8753	0.6646	-0.8214	-0.015	-0.3273	-0.472	-1.0083	-1.0217	-0.5509	0.0457	-1.0498	-0.103
TCGA-WL-A834	HPV16	Yes	DiseaseFree	0.4354	176	D	-0.5583	-0.1521	-0.5972	1.0552	0.6241	3.4772	2.5148	3.2105	1.7061	2.1067	-0.4382	-0.3494	-0.8974	-0.0353	0.5484	-0.779	1.0968	2.5308	3.3598	0.3509	0.8547	0.3791	3.1444	-0.2762	-0.898	0.1185	-0.7172	-0.8554	0.426	-0.8894	-0.4178	-1.0314	0.2482	0.7123	-0.2321	-0.5067	0.2608	1.4646	2.1316	2.05	0.3519	0.609	0.3157
TCGA-C5-A907	HPV18	Yes	DiseaseFree	0.0967	88	D	1.1047	0.0366	-1.3388	-0.0266	-0.1154	-0.8014	1.1768	-1.1728	-1.0225	0.958	0.1249	-0.3506	-0.1163	-0.2885	-0.4335	0.7907	-0.1648	-1.3363	-0.5527	-0.01	0.8543	-0.0336	-1.1635	-0.2762	-0.7421	-0.5672	-0.7487	0.4352	-1.4131	-0.0458	-0.4828	0.239	-0.9698	-0.9345	0.2654	-0.7482	0.2017	-0.1309	-0.5124	-0.2595	-0.496	-1.0341	-0.2126
TCGA-LP-A4AU	HPV18	Yes	DiseaseFree	0.0735	93	D	1.5961	0.3431	-0.7381	0.0744	0.0596	2.0526	0.7196	0.0323	-0.4121	1.0785	-0.8378	-1.1675	-0.7256	0.8809	0.3727	0.8291	0.1059	0.0563	0.7922	-0.0142	0.5603	1.478	0.1177	-0.1065	-0.2901	-0.0385	0.8373	-0.2291	-1.4583	-1.9748	-1.5073	1.6445	0.1524	-0.4391	0.2512	-0.5582	0.4416	0.5158	0.2699	0.0163	1.296	-0.7515	0.6603
TCGA-UC-A7PD	HPV16	Yes	Recurred/Progressed	0.1804	79	D	0.5108	7.5892	10.819	0.7986	-0.3923	-0.6859	0.9053	0.4195	-0.0555	-0.2795	-0.1652	0.122	-1.0151	0.028	0.3426	0.4412	-0.0167	0.8936	-0.3872	0.4689	-0.0714	-0.6251	-0.497	-0.2762	-1.0175	-0.4441	-0.3459	-1.4324	-1.8763	-1.7173	-1.151	-0.8883	-0.4593	-0.4011	-0.1122	-0.7237	0.0284	-1.1842	3.3936	-0.1948	-0.4016	-0.6625	-0.2686
TCGA-VS-A8EB	HPV16	Yes	NA	0.5202	128	D	0.0975	1.0349	-1.2448	-0.4208	0.7739	1.6232	1.2848	0.4971	2.0161	1.2069	-0.0126	0.7528	-0.4157	-1.4912	-0.905	0.4992	0.0881	-0.186	2.685	-0.5584	-0.8225	-0.1578	-1.3238	-0.2762	-0.0944	-0.5244	-0.8581	-1.2858	0.6875	-0.1957	-0.8619	-0.6251	-1.4449	-0.437	4.8415	-1.0695	-0.7528	-0.1056	0.2292	0.7196	-0.6487	-1.0109	-0.4465
TCGA-VS-A8QC	HPV16	Yes	Recurred/Progressed	0.4326	260	D	-0.1437	-0.962	0.0382	0.92	1.138	0.888	0.8694	0.7171	1.1488	3.0362	-0.4252	-0.6026	1.4963	-1.0678	-1.1286	-0.6597	0.3495	0.9639	1.8302	-0.7157	-0.8134	-0.402	-1.4224	-0.2762	-0.5969	-0.4069	-0.4398	-1.0017	-1.5785	-1.8178	-1.3292	-0.0385	-0.47	-0.2883	1.91	-0.4448	0.8053	-0.3361	-0.8235	-1.1409	-0.5718	-1.114	-0.4966
TCGA-VS-A953	HPV16	Yes	NA	0.394	680	D	-1.1184	-0.581	-1.0058	-0.8476	0.4054	1.4073	1.5648	0.1993	0.7857	0.9928	0.1986	1.3041	1.1792	0.2528	2.3039	-0.1751	-0.7378	0.4798	2.4345	-1.0365	-1.8474	-0.163	-1.867	-0.2762	-0.8183	-1.8288	-0.4051	-0.9746	0.222	-0.096	-0.0392	-0.7629	-0.3569	0.6778	-0.0552	-0.2609	1.7269	-1.0479	-0.7772	-0.8246	-0.556	0.0459	-0.1316
TCGA-ZJ-A8QR	HPV16	NA	NA	0.2595	226	D	-0.2683	0.3437	-0.9305	2.624	1.6529	-0.8074	-0.578	-0.3535	-0.5212	0.3509	1.1647	-0.0945	-0.9216	-0.6184	0.2279	0.867	-0.1216	0.3045	0.4416	-0.9557	0.1478	-0.9418	-0.728	-0.2762	-0.8252	-0.9383	-0.7497	-1.2731	4.052	2.4784	0.6912	-0.2229	0.3552	-0.1018	0.4416	-0.8149	-0.2437	-0.1026	-0.5984	-0.3087	-0.4898	1.4521	2.1456
TCGA-ZJ-AAX4	HPV16	NA	DiseaseFree	0.403	108	D	-0.3845	-1.2358	-0.2047	-0.6634	-0.6111	0.3815	-0.3128	-0.3911	0.2322	-0.0284	0.4668	0.1984	-0.0247	0.1917	-0.7734	-0.1631	-0.6482	0.3538	0.7971	0.9853	0.1926	-0.2668	0.5141	-0.2762	1.0129	0.4556	1.0641	-0.8911	-1.2244	-0.5683	-0.7101	1.2352	-0.4965	0.7793	-0.0524	-0.4821	-0.0842	0.0442	-0.9905	-0.9477	0.4488	-0.1974	-0.2437
TCGA-ZJ-AAXA	HPV16	NA	DiseaseFree	0.5033	130	D	0.002	-0.8627	-0.4808	-1.2467	0.0607	3.0497	2.2364	1.3605	1.1174	1.9955	-1.2611	2.5539	1.6543	-0.8797	-0.2473	-0.8878	-0.7501	1.4947	7.7158	-0.18	-1.3693	-0.5217	0.0573	-0.0392	0.234	1.0175	3.1417	-0.9919	0.8451	-0.2348	-0.7971	-1.0466	0.2509	0.3546	0.9302	1.1699	1.6154	-0.4406	-0.5507	-0.7155	-0.7135	-0.0533	-0.4538
TCGA-ZJ-AAXD	HPV16	NA	DiseaseFree	0.2773	153	D	1.3116	-0.1185	-0.5188	-0.9473	-0.6259	2.778	1.6028	0.7525	1.0113	0.9927	2.7261	1.4886	1.2472	-0.6993	0.6982	0.0179	0.4239	1.4845	4.6462	0.4577	-0.8076	-0.3974	-1.1189	0.8651	0.6486	0.2459	-0.349	0.3173	1.1331	0.8715	-0.5812	-0.5452	3.0019	1.1523	1.4152	1.7075	1.9151	-0.6671	0.6612	0.5698	1.0032	0.9619	0.7199
TCGA-ZJ-AAXF	HPV16	NA	DiseaseFree	0.0125	94	D	0.3085	-0.2881	0.6221	1.1148	-0.1657	0.0565	0.4826	0.6585	0.1468	-0.146	-0.4999	-0.6354	-0.3483	-1.0038	-0.5515	-0.119	0.6996	0.5538	0.1546	1.4659	-0.5104	-0.3115	-1.3336	1.1185	-0.2043	0.3581	0.7325	0.688	-0.0063	-0.2639	0.5548	0.0928	0.1173	0.0801	-0.3616	-0.2376	0.5598	0.1686	-0.4682	-0.5219	-0.567	-0.5162	0.3824
TCGA-ZJ-AB0I	HPV16	NA	DiseaseFree	0.3558	186	D	0.3888	0.3374	-0.5517	-0.512	-0.1371	-0.2561	-0.9303	-0.1236	-0.3592	1.1351	-0.361	-0.0862	-0.6816	0.5409	0.3435	0.988	-0.4689	-0.348	2.3919	0.9101	-0.5175	-0.8961	-1.2773	-0.2762	-0.9631	0.0676	-0.4568	-1.1276	-0.2103	0.2418	-0.8832	-0.155	0.6181	0.3118	-0.2132	-0.986	-0.131	-0.517	-0.5921	-0.8565	-0.7066	-0.6235	-0.0593
TCGA-EK-A2PK	HPV18	NA	DiseaseFree	0.3963	61	D	1.2289	-0.8593	-1.5364	-1.8079	-1.6467	-0.2261	-0.9257	0.3231	-0.0175	1.8475	1.5873	0.5631	0.8108	-0.5865	-0.5839	1.747	-0.6989	-0.9903	-0.8641	-0.7023	0.2896	-0.5111	-1.6863	-0.0965	-0.8821	-1.313	-0.2503	0.7513	0.3247	-1.3769	-1.2533	-0.5269	-0.2373	-0.8874	-0.4379	-0.9867	-0.3128	-0.611	0.0308	-0.5131	-0.2843	-0.5255	0.1301
TCGA-EX-A8YF	HPV18	Yes	Recurred/Progressed	0.2862	89	D	0.1428	1.194	-1.0137	1.5608	0.6784	0.9846	-0.426	0.2677	1.539	3.4222	-0.5737	-0.1837	0.6201	0.1594	0.0049	1.4771	-0.5629	-0.0664	-0.2882	-0.3181	-0.0332	-0.5259	-0.5484	-0.2762	0.0211	-0.5582	1.2781	1.8828	0.4921	0.0977	-0.5518	1.6832	1.1258	-0.1397	0.8023	0.2091	0.3527	-0.6387	0.9519	1.6293	1.1865	0.2028	0.4859
TCGA-JW-A5VJ	HPV18	No	Recurred/Progressed	0.3476	368	D	-0.3685	-0.9629	0.1346	2.945	2.7208	0.8428	0.6215	-0.6237	-0.0953	1.2051	0.7625	-0.5228	-0.3393	-0.561	-1.4405	-1.1095	0.254	-1.092	0.7604	0.1823	2.3012	0.3206	0.9048	-0.2762	-0.8248	-0.8426	-0.8816	-0.9692	-0.3273	-0.6386	-0.6126	-1.1155	-0.5566	-0.8877	-0.8099	-0.507	-0.7873	-0.3989	-0.3725	-0.4765	-0.6813	-0.8426	0.2109
TCGA-ZJ-AB0H	HPV18	NA	DiseaseFree	0.4137	203	D	-0.1035	-0.8591	0.1401	0.1994	0.2362	2.5682	2.785	1.9707	1.3747	1.4652	-0.7022	-0.3442	-0.9517	-0.955	0.0604	1.7651	0.7563	0.8676	2.0128	0.254	0.4829	0.4337	2.0136	-0.0244	-0.4235	0.1348	1.1351	-0.2561	-0.9286	-0.3913	-0.6294	1.046	0.3637	0.1183	-0.8999	0.0507	-0.4132	-0.5843	-0.8722	-0.2742	-0.1361	-0.4572	0.8788
TCGA-BI-A0VS	HPV16	No	DiseaseFree	0.3079	160	E	-0.5639	1.8525	0.732	-0.5369	-1.3967	3.1177	0.3025	1.0063	-0.4525	-1.0918	-0.885	-0.5795	-0.3122	-0.0109	-0.4651	3.5687	0.781	1.2197	3.4876	1.3022	1.5142	1.6804	7.9498	-0.1332	0.5835	0.205	-0.8115	-0.5082	0.5338	-1.5598	3.0755	-0.6731	1.0133	0.5361	0.5565	-0.6252	1.0819	1.9175	1.207	0.3896	0.6216	0.1015	-0.1906
TCGA-C5-A0TN	HPV16	Yes	Recurred/Progressed	0.5446	34	E	0.489	1.3709	3.8159	0.2604	0.0959	-0.6424	-1.2774	0.0275	-0.0405	0.2248	-0.3654	0.118	-0.7308	1.4107	0.6086	0.593	0.2069	-0.5012	-0.9629	-0.5289	2.8098	0.7964	-0.2954	-0.2762	-1.563	-0.4808	-0.1472	7.5889	4.4716	0.5151	1.5348	-1.0266	-0.515	0.2441	0.2146	-1.0717	-0.0886	0.1339	0.5932	0.1426	-0.1339	0.0304	0.5412
TCGA-C5-A1BK	HPV16	No	DiseaseFree	0.1829	234	E	-1.2049	-1.0068	0.3242	-0.8197	0.0268	2.0091	0.2006	-1.0629	0.3927	0.2758	-0.0173	0.0819	-1.2425	-1.2748	-0.3811	-0.6743	-0.8962	-1.2179	-0.6845	0.4566	0.0728	-0.4311	-0.3535	-0.2762	-0.9726	-1.1743	0.3203	-0.4887	-0.2547	-0.5316	0.1516	-0.2573	-1.053	-0.9076	-0.4507	-1.1103	-1.1055	-0.3155	-1.2101	-1.086	-0.7982	-1.1664	-0.6153
TCGA-C5-A1ML	HPV16	Yes	NA	0.5268	104	E	-0.3043	0.1936	0.548	-0.6505	-0.0557	0.3957	-0.8203	0.4333	0.1808	1.7022	1.3709	-0.0927	0.8036	1.2258	0.2035	0.4328	0.0618	0.5336	6.105	0.5025	1.7027	1.662	0.4934	-0.2762	-0.1299	0.0218	-0.0467	0.0468	-0.7253	-0.9425	0.6347	-0.3588	0.6811	0.3408	0.3531	0.3309	0.4379	1.3666	0.9932	0.3485	1.2422	-0.0974	-0.5158
TCGA-C5-A1MN	HPV16	Yes	NA	0.2622	207	E	0.0308	4.3717	0.9163	-0.6352	-0.1936	-0.8206	0.4645	-0.2371	-0.8211	-0.9	-0.0679	0.3159	-0.121	-0.6824	1.8575	-0.2321	1.2577	0.2766	0.5437	-0.821	1.7721	-0.5877	-0.5335	-0.2762	-0.7341	-0.6879	0.287	-0.8501	-0.0449	-0.623	-0.5895	0.3338	0.2627	0.1172	-0.024	-0.1278	1.407	-0.2783	0.438	1.4887	0.6853	-0.4565	-0.2771
TCGA-C5-A2LV	HPV16	No	DiseaseFree	0.5732	128	E	-0.1312	0.977	2.9318	0.0538	0.0301	-1.1845	-0.2956	-0.2392	-0.6563	-0.804	-0.4452	0.4225	0.2385	-0.6017	-0.8742	-0.8453	0.4163	-0.1171	-1.3437	-0.4049	-0.4924	-0.9292	-1.1206	-0.2762	-1.5385	-1.4948	-0.6272	-1.0789	1.2913	1.2094	0.2178	-1.509	-0.6695	-0.1939	-0.8032	-1.0714	0.1014	-1.5953	-0.6031	-0.4437	-1.1092	-0.805	-0.9693
TCGA-C5-A7CL	HPV16	Yes	NA	0.3145	207	E	0.7215	0.8456	-0.376	-0.5637	-0.1052	2.0107	3.3717	0.3072	0.954	4.7867	-0.0314	0.397	-1.0095	0.1813	0.4598	0.2835	0.3428	0.9513	0.3932	-0.2418	1.4365	0.6609	-0.7474	-0.2762	-0.6813	-0.6258	-0.7514	-0.9164	-0.8673	0.7162	-0.1567	0.0045	0.9019	-0.155	0.3522	0.3694	0.5695	-0.0092	0.1079	-0.2859	0.3819	0.4169	3.14
TCGA-DS-A0VK	HPV16	No	Recurred/Progressed	0.2867	185	E	-0.5168	0.3943	0.4342	0.8107	0.5533	-0.014	-0.7462	-0.3755	0.119	0.0641	-0.741	-0.318	-0.286	-0.2566	-0.5408	-1.081	0.1124	0.1009	2.1324	-0.6834	-0.5271	-0.2016	0.7498	-0.1764	-0.7709	-0.689	-0.7548	-1.5637	-1.845	0.5972	4.4816	-1.0391	-0.2378	-0.5178	-0.7131	-0.7331	-0.8971	-0.2025	-0.6092	-0.6954	-0.7676	-0.4522	-0.1082
TCGA-EA-A50E	HPV16	No	Recurred/Progressed	0.1639	NA	E	-0.673	0.3179	-0.988	2.1234	1.2437	1.0112	1.0932	-0.1264	-1.0083	0.447	-0.4731	-0.0283	0.1576	0.4476	-0.1474	-0.4943	0.5612	-0.7274	0.0237	-0.6769	0.7815	1.926	-0.5397	-0.2762	-0.5066	-0.917	-0.7519	-1.0888	0.1234	-1.0285	-0.0915	-0.4633	-0.5047	-0.8428	-0.6812	-1.0979	-0.7199	-0.9113	-0.4023	0.078	-0.6254	-0.668	-0.4057
TCGA-EK-A2IP	HPV16	No	DiseaseFree	0.1756	259	E	-0.1513	1.7167	1.4685	-0.1687	-0.7412	-0.381	1.3843	-1.5801	-1.5579	-0.9827	0.1838	-0.6387	-1.876	-1.005	-0.9743	-0.6001	-1.435	-0.0515	-1.1703	-1.3745	0.0737	0.5654	-0.1229	-0.2762	-0.8632	-1.3212	-1.003	-1.4358	2.0973	0.9615	0.6018	-0.8648	-0.7698	-0.7687	0.249	-0.9545	-1.4671	-0.3737	-1.1726	-0.9718	-0.7106	0.1612	-0.8172
TCGA-EK-A2RE	HPV16	NA	DiseaseFree	0.1772	40	E	-0.0672	1.7887	-0.0928	2.0927	3.1115	-0.1423	-0.3159	-0.4539	-0.3461	0.9748	-0.4947	-0.2877	-0.1442	4.7122	0.6473	-0.4187	1.5219	0.5528	0.3513	0.6525	2.0686	0.5867	0.7502	-0.2762	-0.2879	0.0183	-0.631	-0.3737	0.0911	-0.0272	0.0304	0.7763	2.4497	0.4263	0.4063	-0.1429	1.0921	0.1443	-0.088	0.4551	0.7799	-0.6463	1.1398
TCGA-EK-A2RN	HPV16	NA	DiseaseFree	0.5692	267	E	-0.5356	-1.307	-0.8368	-0.7525	-0.5505	1.2264	4.1889	-2.0133	-1.2924	-0.3204	-1.0942	-0.8759	-1.4565	-1.4801	-1.3159	-0.9541	-1.3711	-0.2178	-1.111	-1.5356	-0.3708	1.4648	-1.9024	-0.2762	0.3675	-1.2141	0.099	-1.2687	-0.5305	-0.4955	-0.6275	0.3032	-0.7222	-0.6448	-0.7057	-0.7719	-0.8673	-0.538	-1.6672	-1.3874	-0.6857	0.6111	-1.3983
TCGA-LP-A4AW	HPV16	No	DiseaseFree	0.28	207	E	1.9228	1.4107	0.1113	4.4249	3.7812	1.0069	-0.0922	0.523	-0.1895	-0.8635	-1.3044	-1.8789	-0.9561	-0.4366	-0.537	-1.0658	-0.5812	-0.5187	1.2876	-1.5618	-0.2821	1.2937	-0.1607	0.6097	-0.6052	-0.9305	-0.6209	0.0037	-0.7434	-0.5706	0.7333	-0.5087	0.1906	-0.3626	-1.1278	-0.4422	-0.2729	-1.039	-0.3869	-0.226	-0.3196	-0.6141	-0.5929
TCGA-MU-A5YI	HPV16	No	Recurred/Progressed	0.2089	122	E	0.8679	3.0668	-1.0375	-0.9167	-0.0355	0.9984	-0.7205	-0.1334	-0.066	-0.2879	-0.9491	-0.6385	0.2693	-1.2661	-0.8558	-0.63	-0.2159	0.8274	1.5956	-0.3353	-0.0692	-0.3273	-0.1375	0.0773	2.4913	1.2704	-0.4413	-0.5314	-1.4399	-1.515	0.4731	-0.712	0.9323	-0.6858	-0.2436	-0.2821	-0.4454	-0.3285	0.8164	-0.2691	-0.529	-0.9988	-0.2646
TCGA-Q1-A6DT	HPV16	No	NA	0.632	286	E	2.2454	1.943	-0.0714	-1.3112	-0.4591	2.5265	2.543	-0.2711	0.1822	-0.3336	-0.8088	-0.1815	0.6968	-1.1398	0.5139	-0.5237	3.6487	-0.8994	1.6584	-1.4878	0.1782	-0.5896	-0.1577	-0.2762	-0.2926	-1.6656	-0.8614	-1.1295	-1.229	-1.8471	-1.1307	-0.1846	0.6767	-0.5061	-0.6905	-0.5648	-1.3006	-1.3359	-0.6543	1.2368	0.29	-1.4956	-0.4854
TCGA-C5-A7CH	HPV16	Yes	DiseaseFree	0.407	122	E	-0.5505	0.4148	0.3247	1.7138	2.0901	-1.7672	-0.607	-0.7646	-0.201	0.0118	-2.0396	-0.8718	-0.9099	-1.0869	0.0065	-0.7252	0.2179	0.9679	3.5818	-0.6154	-0.4905	0.0481	-0.7135	-0.2762	-0.6705	0.7287	-0.5491	-1.3808	1.2211	0.6752	0.6037	-0.4926	-0.1237	0.5636	0.2735	-0.1551	0.6939	-0.5812	-0.5254	-0.6434	0.0982	0.7306	0.6911
TCGA-DS-A5RQ	HPV16	Yes	DiseaseFree	0.1448	187	E	0.0115	-0.163	-1.4142	0.149	-0.0318	0.1361	-0.1642	-0.7222	-0.3165	0.2089	-0.3513	-0.317	-0.0782	0.5226	0.6185	-0.3141	-0.2355	-0.5773	1.0826	-0.9074	0.5112	-0.5744	-0.3192	-0.0673	0.9979	0.9491	0.5146	-1.4761	-2.0785	0.4207	-0.0225	-0.4292	-0.6171	-0.6536	-0.8833	-0.5039	-0.2183	-1.0901	-0.5734	-0.9918	-0.7953	-0.7236	-0.0271
TCGA-EK-A2H1	HPV16	Yes	DiseaseFree	0.1736	65	E	0.4378	0.4363	2.2603	-1.9111	-1.5114	0.7735	-0.7307	-0.8384	-0.8674	-0.5639	-1.0763	-1.1625	-1.376	-0.4265	0.3609	-0.7239	-0.6044	-1.384	-1.3412	-0.6466	-0.05	-0.8231	-0.1801	-0.2762	-1.1199	-0.8107	-0.459	-0.4142	0.0826	-0.8013	-0.6108	-1.2479	-0.5896	-0.7679	-0.5149	-1.3569	-1.1127	-1.6506	-1.2194	-1.0445	-0.9044	-1.3689	-1.2424
TCGA-IR-A3LL	HPV16	Yes	DiseaseFree	0.0938	657	E	-0.5715	-0.2739	-0.7986	-1.8928	-1.2651	1.2519	0.6263	-1.6647	-0.857	0.8852	1.3984	0.137	-0.9295	-1.5651	-0.4669	-0.4716	-1.7475	-1.0765	-1.3287	-1.3751	-0.7609	-0.0637	-0.461	-0.2762	-0.1744	0.1794	-0.7363	-1.2648	-1.4668	-0.901	-0.7891	-0.8256	-1.1582	-1.1153	-1.2591	-1.2609	-1.4103	-0.5001	-1.4239	-1.4856	-1.0807	-1.385	-1.1143
TCGA-MA-AA3X	HPV16	Yes	DiseaseFree	0.5224	127	E	-1.3782	-1.6397	-0.863	-0.9074	-0.5088	0.9373	-0.1453	0.0897	-0.6992	0.5983	-0.5249	3.0384	0.0332	-0.3162	-0.6316	-1.2805	-0.8857	2.9775	3.1245	-0.54	0.858	-0.4183	-0.0762	-0.2762	-0.0186	0.7139	1.4034	-1.0891	-0.5169	-1.6993	-0.2864	0.2571	-1.0438	-0.0195	-1.0358	0.0684	1.2941	-0.3616	0.156	-0.3968	0.7389	-0.1157	-0.6948
TCGA-VS-A8Q8	HPV16	Yes	Recurred/Progressed	0.3217	151	E	1.2449	-0.4402	-0.6088	1.65	0.9305	0.4032	-0.2171	-1.1467	-1.278	0.4199	-0.7943	-0.8814	-1.359	-0.3137	0.2896	-0.2797	-1.0202	-0.644	-1.04	-0.324	1.1804	0.5829	-0.1553	-0.2762	-0.7161	-1.3945	-0.3708	-1.305	-1.959	-2.5389	-1.4861	-1.1679	-0.9276	-1.1673	-0.693	-0.9824	-1.151	-0.7446	-1.0359	-1.3036	-0.9024	-1.5482	-0.965
TCGA-C5-A7CM	HPV18	Yes	DiseaseFree	0.3152	40	E	-0.0677	-0.1241	-0.5482	-0.0693	-0.3152	-0.6205	-0.3564	-0.7278	-0.9289	-0.4455	-1.1025	-1.3296	-1.0043	-0.5998	0.1313	-0.4744	-0.7813	-0.4821	0.1863	-0.9012	-0.7513	0.1072	0.7087	-0.2762	-0.6849	-0.843	-0.9462	0.2732	-1.7637	0.427	-0.6679	-0.835	-0.0317	-0.026	0.0142	0.1627	-0.324	-0.1896	-0.055	-0.5094	0.1118	-0.0945	0.8737
TCGA-MA-AA43	HPV18	Yes	DiseaseFree	0.3488	122	E	0.9557	0.1499	-0.2505	-1.0473	-1.2407	-1.2472	-1.5034	0.5684	-0.0063	-0.6178	0.2651	0.1737	-0.5123	1.5172	0.1002	-0.8868	0.0155	-0.1515	-0.3869	-1.1812	-0.8688	-0.1735	-0.8601	-0.0946	-0.2265	-0.6498	-0.0016	0.5871	-0.9802	0.3514	-0.7276	-0.9042	0.0183	-0.0604	0.9621	-0.781	0.5569	-0.1178	-0.3144	-0.9206	-0.0943	-0.7086	0.3043
TCGA-ZJ-AAXI	HPV16	NA	DiseaseFree	0.1765	129	E	-1.2771	-0.7329	-1.1958	0.12	0.3466	5.5664	4.7425	-0.8138	-0.1333	0.4954	1.4248	0.5019	-0.7353	0.0821	-1.3856	-0.8611	-1.5943	-1.3802	-0.5495	-1.2937	-0.4804	-0.1115	-0.1243	-0.2762	-0.8866	-1.5912	-0.9738	-0.6139	-2.1184	0.2668	0.3827	-0.4779	-1.3956	-0.9559	-1.2828	-1.029	-1.5458	0.1185	-0.8277	-0.9766	-0.9345	0.3295	-0.7234
TCGA-ZJ-AAXJ	HPV16	NA	DiseaseFree	0.3078	184	E	-1.5038	-0.1998	-0.0882	-0.1296	0.4657	3.2682	1.9498	0.0878	-0.7895	-0.9713	-0.8871	-2.4641	-2.0014	-0.0183	-0.112	-0.747	-1.2927	0.2475	-0.5106	-2.0165	3.1914	3.0884	0.6138	0.3917	-1.1402	-1.4206	-0.9959	0.0224	-0.3574	-1.2817	-0.1556	-1.3434	-1.0323	-1.0521	0.0468	-1.2139	-1.398	-0.9363	-1.1185	-1.0104	-0.876	-0.2956	-0.9075
TCGA-C5-A1BF	HPV18	Yes	Recurred/Progressed	0.1673	101	E	2.823	0.6082	-0.3732	0.3015	-0.3482	-0.9084	-1.6932	0.713	2.2663	0.9918	-1.6119	-1.5276	-0.5392	1.2606	-0.5352	-1.0211	0.3844	0.3923	-0.4471	-0.7939	0.6782	-0.0419	-0.8964	-0.1275	-0.1234	0.1953	-0.5703	-1.1363	-2.1032	-2.028	-0.9577	0.5929	-0.318	-0.3921	-0.7016	-0.9838	-0.5147	-0.9365	0.429	-0.0215	0.3647	-1.3996	-0.7437
TCGA-DS-A7WI	HPV16	No	Recurred/Progressed	0.2478	62	F	-1.2572	-0.1051	-0.6591	-0.6061	-1.0963	-1.1174	0.0278	-0.8554	0.1044	-0.4766	-0.9166	-1.8957	-1.5212	-1.0678	-1.2941	-0.6009	-1.5257	-1.4896	-1.4667	-0.9984	-1.2525	-1.4804	-0.2456	-0.2762	-1.6962	-1.0284	-1.0535	-1.9559	0.8511	1.6256	0.0774	-1.2705	-1.5579	-1.1939	-1.49	-1.3607	-1.5077	-1.7294	-1.1966	-1.3063	-1.1078	-1.236	-1.2294
TCGA-EK-A2RB	HPV16	NA	DiseaseFree	0.1786	182	F	-1.152	-0.903	-0.3145	-0.5467	-0.3394	0.3402	1.265	-1.4909	-1.0442	0.969	0.9465	0.3686	-0.6241	-1.762	-1.6332	-1.5077	-1.5119	-1.5775	-1.3779	-0.8638	-1.4629	-1.0979	-0.579	-0.2762	0.0912	-1.4572	-0.9485	-0.9297	-0.2465	-0.7019	-1.3274	-1.3679	-1.2757	-1.1034	-1.0193	-1.3583	-1.4956	-1.343	-1.4286	-1.409	-1.1334	-1.1765	-1.5989
TCGA-EK-A2RC	HPV16	NA	DiseaseFree	0.1614	314	F	-0.4484	-0.6435	0.538	0.223	-0.6917	-0.1155	0.7263	-1.0675	-1.1864	1.0943	1.0215	-1.5631	-0.2966	-1.1803	-0.9101	-0.5387	-0.787	-0.8673	0.007	-0.7332	-0.9386	-1.1729	0.2669	-0.1191	-0.5215	-0.9727	-0.7189	-0.1884	-0.3845	1.6684	-0.3002	-0.8845	-0.2326	-0.6571	-0.3325	-0.7943	-0.7116	-0.8802	-0.7572	-1.1561	-0.914	-0.6421	-0.4314
TCGA-EK-A2RO	HPV16	NA	DiseaseFree	0.1862	212	F	-1.2503	-0.6475	-1.6041	-1.0178	0.4712	-1.2074	0.4447	-0.8457	-1.0685	-0.2547	-1.2554	0.9325	4.0592	-0.618	0.9023	-0.3754	-0.9922	0.6708	0.8499	-0.2353	-1.4863	-0.6075	-0.1706	-0.2762	-1.5897	-1.4568	-0.9724	-1.9047	-2.7086	-1.7589	-1.9799	-0.8592	-1.2623	-1.022	-1.1944	-0.878	0.3945	-1.244	-0.5312	-1.0677	-0.9855	-1.7936	-1.4138
TCGA-EX-A1H6	HPV16	No	DiseaseFree	0.1432	171	F	-0.2269	-0.7207	0.065	0.457	0.1039	1.4384	1.2692	-1.7398	-1.4173	-1.721	-0.1948	-1.3641	-1.6586	-2.0013	-1.2505	-1.3964	-1.6111	-1.5897	-1.6955	-1.2484	-0.7538	-0.6765	-0.7592	-0.2762	-0.8305	-1.5395	-0.9483	0.3207	-1.5611	-0.8301	0.4188	-1.1591	-1.136	-1.1749	-1.2607	-1.3025	-1.6097	-0.8916	-1.2433	-1.2148	-1.0171	-0.9413	-1.4444
TCGA-EX-A449	HPV16	NA	DiseaseFree	0.0416	73	F	-0.5085	-0.9307	-1.2162	-0.9965	-0.9572	0.2504	-0.7563	-0.5034	2.8174	1.2	-0.778	-0.3115	-0.4727	-0.4755	-0.4244	-0.4903	-1.0629	-0.7888	-0.3537	-0.9406	-1.2997	-0.2736	-0.3482	-0.2762	0.5897	1.0928	0.4733	1.5437	-0.443	0.6317	-0.6973	-0.7914	-0.4793	-0.1071	-0.7808	-0.3654	0.0017	-0.7547	1.0196	-1.2447	-0.6141	0.4733	-0.5162
TCGA-JW-A5VK	HPV16	No	DiseaseFree	0.3435	102	F	-1.125	-0.9425	1.0188	-1.4863	-0.7798	0.1169	0.5746	-0.0147	2.6659	0.7809	0.9527	0.3785	-0.3596	-1.5833	-0.9745	-0.9383	-1.3464	-0.9843	-0.1939	-1.1979	-2.2853	-1.5101	-0.8351	-0.2762	-1.4334	-0.7516	-1.1502	-1.7281	-2.776	-1.2063	-2.1416	-1.4827	-1.7269	-1.2606	-1.5755	-1.3862	-1.1662	-2.0258	-1.6762	-1.8352	-1.1636	-1.9056	-1.7736
TCGA-JW-A69B	HPV16	No	DiseaseFree	0.2279	88	F	1.1629	-0.6984	0.3659	0.3922	-0.1765	-0.0722	-0.4601	-0.3895	-0.0606	-0.4838	-0.0042	-0.4397	-0.3805	0.6946	-0.3302	0.0302	-0.3876	-0.8236	-0.5436	-0.9593	0.0566	-1.0603	-0.5688	-0.2762	-0.9381	-0.7238	-0.3035	-1.1096	0.4309	0.4973	0.6788	-0.3256	-0.0535	-0.3794	-0.2703	-0.4397	-0.4322	-0.425	-0.4152	-0.4105	-0.6045	-0.4287	-1.077
TCGA-JW-A852	HPV16	No	Recurred/Progressed	0.1662	173	F	-1.3283	-1.2566	-0.407	-2.4079	-1.4569	-2.123	-1.1735	-1.9213	0.0443	0.164	-0.9461	-1.8284	-1.5431	-1.8944	-1.5746	-1.6978	-1.8499	-1.8017	-0.348	-0.5095	-2.1799	-1.7525	-1.2693	-0.2762	-1.8331	-1.6723	-1.1543	-1.8002	-2.5438	-0.8199	-2.0068	-1.5276	-1.4499	-1.1733	-1.6623	-1.413	-1.7198	-1.6995	-1.8543	-1.785	-1.1892	-1.8374	-1.8069
TCGA-MY-A5BE	HPV16	No	DiseaseFree	0.0729	NA	F	0.074	-1.1869	-0.1735	-0.8857	0.5634	1.1887	-0.7921	-0.3961	1.2077	0.6236	0.7694	0.0395	0.8909	-0.9941	-0.1678	0.0322	-0.7661	-0.9853	-1.0725	-0.6451	0.0512	-1.009	-1.4156	-0.2762	-0.1209	-0.5878	0.3844	1.4366	-1.8047	0.2544	0.5208	-1.3511	-0.8484	-1.0211	-1.2077	-1.257	-0.6085	-0.7662	-1.4579	-1.4129	-1.0134	-1.2501	-1.1452
TCGA-C5-A2LX	HPV16	Yes	DiseaseFree	0.4715	358	F	-1.1742	-0.5328	-0.9987	-2.7554	-1.9474	-0.2308	0.5318	-1.3414	1.5594	-1.296	-1.1488	-1.4464	-0.4221	-1.0801	-1.0967	-0.6555	-1.5947	-1.0567	-1.3968	-1.5397	-1.3186	-0.7667	-0.8279	-0.2762	-1.1469	-0.8053	-0.9558	-1.2244	-2.2987	-0.1731	1.6601	-1.5715	-1.4668	-1.2479	-1.6234	-1.4242	-1.5394	-1.7743	-1.8335	-1.6316	-1.1819	-1.0662	-1.5474
TCGA-C5-A2LY	HPV16	Yes	DiseaseFree	0.2521	196	F	-1.2434	-0.3291	-0.8597	-1.6769	-1.369	2.0126	0.9406	-1.189	0.0828	0.113	0.4595	-2	-1.2084	-1.4318	-1.2994	-1.2682	-1.6414	-1.4076	-1.4244	-1.1708	-1.3441	-1.6589	-0.2521	-0.2762	-0.6802	-0.0367	-0.7156	-1.4515	-0.5074	-0.6614	-0.4727	-1.2372	-1.6453	-1.0217	-1.6307	-1.3799	-1.5017	-1.7071	-1.6004	-1.413	-1.0435	-1.4481	-1.4765
TCGA-C5-A7UE	HPV16	Yes	DiseaseFree	0.2562	275	F	-0.7399	-0.9093	-0.8473	-2.1871	-1.526	-0.2926	0.3892	-1.2131	-0.915	0.8426	0.8469	-0.1904	0.7726	-1.1775	0.0953	-1.4298	-1.2809	-1.0879	0.8907	-0.8059	-1.6715	-0.035	1.3165	-0.2762	-1.3282	-1.4001	-1.0442	-1.5007	-1.8747	-0.2949	-1.2264	-1.0956	-1.1066	-0.9803	-0.7823	-1.1872	-1.2436	-1.4271	-1.6682	-0.9871	-0.9716	-0.9495	-1.1871
TCGA-EA-A3QD	HPV16	Yes	DiseaseFree	0.1873	184	F	-0.4536	-0.3925	0.5956	2.5516	1.6794	-0.541	0.3476	-1.1115	-0.1951	-0.855	-0.7426	-0.7183	-1.1064	-1.0737	-0.3155	1.0696	-0.7524	-0.8183	-0.249	-0.6747	-0.3921	-0.9125	-0.1999	0.0292	-0.1344	0.7674	0.6269	0.356	1.1856	-0.4203	0.7118	-0.9788	-1.0202	-0.6828	-0.4506	-1.1215	-1.0811	-0.8944	-0.8599	-0.8607	-0.9783	-0.8324	-0.7932
TCGA-EA-A43B	HPV16	Yes	DiseaseFree	0.22	311	F	-0.3401	1.2378	-0.1117	-1.0264	-1.3129	-1.2	-0.3447	-1.402	0.1898	-0.5653	-0.2665	-0.5508	-0.2502	-1.9733	0.1144	-1.2064	-1.3079	-1.5268	-1.5863	-1.1898	-0.7115	-1.4063	-0.6814	-0.2762	-1.6982	-1.189	-0.6324	-1.9441	-1.6346	-0.853	-1.3322	-1.2781	-1.5808	-1.2084	-1.461	-1.3248	-1.4903	-1.9415	-1.615	-1.4594	-1.1248	-1.5001	-1.473
TCGA-EA-A5O9	HPV16	Yes	DiseaseFree	0.9271	110	F	-1.1891	-1.0517	-0.6933	-0.4937	1.1544	0.5982	1.1387	-0.0658	-0.5849	-0.341	0.1468	-0.0348	-0.0053	-1.1765	-0.4844	1.8906	-1.4657	-0.2005	-0.25	0.2702	-1.4975	-0.4858	-1.9357	-0.2762	-0.7604	0.1392	-0.4181	-2.0124	-1.3338	-0.9883	-0.8561	-1.2914	-1.6376	-1.2111	-0.7352	-1.2112	-0.6855	-1.455	-1.6405	-1.519	-1.1727	-1.4972	-1.035
TCGA-FU-A3EO	HPV16	Yes	DiseaseFree	0.1276	96	F	-1.9549	-1.1955	-0.8691	-2.8229	-2.1443	-2.5394	-1.624	-2.4126	-0.3606	-0.0329	-1.9372	-1.8348	-1.3452	-1.8035	-1.5922	-1.3649	-1.8844	-1.7582	-1.5243	-1.7937	-1.6296	-1.8683	-1.5349	-0.2762	-0.2393	-0.2098	-1.1155	-1.552	-2.2853	-1.2282	-0.8969	-1.5455	-1.5071	-1.2699	-1.7891	-1.437	-1.6621	-1.6461	-1.7851	-1.8133	-1.139	-1.7859	-1.8463
TCGA-IR-A3LI	HPV16	Yes	DiseaseFree	0.0997	632	F	-0.0876	-0.6992	-0.6035	-1.9086	-1.3673	1.5856	-1.4015	-2.0582	-0.8055	-0.5136	-1.4761	-1.7633	-1.5633	-1.6611	-0.9243	-1.3817	-1.6665	-1.8052	-1.0673	-0.8961	-0.8632	-0.9348	-1.1881	-0.2762	-1.1298	-1.8008	-0.8988	-1.67	-2.8123	-1.3856	-0.4456	-0.8863	-1.3894	-0.9473	-1.3172	-0.9119	-1.5024	-0.9038	-1.015	-1.6272	-0.8543	-0.9805	-1.1846
TCGA-JX-A5QV	HPV16	Yes	DiseaseFree	0.5321	82	F	0.1336	-1.1306	-1.2455	0.2509	0.078	2.7233	1.5019	0.1981	1.264	-0.3807	1.5439	0.4534	0.5176	0.043	-0.4582	-0.5326	-0.1219	-0.3289	0.7838	0.2023	0.7045	0.7902	1.1166	-0.2762	-0.2913	-0.512	-0.4811	-1.1408	-1.3797	-0.2054	-0.0951	-1.2717	-0.9437	-0.8311	-0.2417	-0.9691	-0.5817	-1.4638	-1.2465	-1.1571	-0.5761	-0.9957	-0.5387
TCGA-MA-AA42	HPV16	Yes	DiseaseFree	0.3492	972	F	-0.9871	-1.2327	1.4966	-1.9112	-0.4088	0.4554	-1.2394	-0.5351	0.1112	0.3673	-0.0988	-0.7398	-0.8503	-1.3304	-0.1067	-0.1752	-0.5982	-0.7955	-0.8905	-1.2062	-0.4655	-1.5165	-0.8844	-0.2762	-0.4832	-0.4814	0.2172	-0.7562	-1.1116	-0.4989	0.6266	-0.9037	-0.4658	-0.6012	-1.0713	-0.8759	-1.1048	-1.436	-0.7055	-1.1937	-1.0464	-0.7037	-0.8934
TCGA-ZJ-AAXU	HPV16	NA	DiseaseFree	0.2021	686	F	1.0693	-0.2973	0.4268	0.9436	-0.2572	0.7791	0.7454	-0.2889	0.5259	-0.2066	0.168	-0.5995	-0.6018	-0.8105	-0.1318	-0.0626	-0.084	-0.7148	0.3594	-0.8763	-0.889	-0.3528	0.5168	-0.2762	-1.2816	-0.9818	-0.3026	-1.0112	-1.5257	-1.5858	-1.4391	-0.7236	-1.1821	-1.1137	-1.0757	-1.0924	-1.2078	-1.0409	-0.8829	-1.1976	-1.0074	-1.555	-1.3951
TCGA-C5-A1ME	HPV18	No	DiseaseFree	0.4112	87	F	-1.918	-1.1778	-1.4434	-1.6372	-1.8588	-2.0884	-1.8191	-2.2323	-1.0888	-1.9187	-1.7988	-1.9269	-0.8943	-1.4014	-1.4902	-0.9275	-1.8966	-1.4601	-1.661	-1.8218	-1.3356	-1.1574	0.4045	-0.2762	-1.4181	-1.3008	-1.1189	-1.5353	-2.4695	-1.28	-0.9616	-1.5202	-1.7541	-1.2048	-1.6457	-1.4178	-1.7357	-2.1313	-1.798	-1.6207	-1.1643	-1.7111	-1.782
TCGA-Q1-A5R2	HPV16	Yes	DiseaseFree	0.359	692	F	-1.2598	-1.4213	0.2944	-0.4477	-0.8087	0.0895	0.3459	-1.2442	0.1348	-0.3254	-0.8006	1.6237	-0.9306	-1.497	-1.3237	-1.1952	-1.4353	-1.0767	-1.1709	-1.3647	-2.0055	-1.6692	-1.3073	-0.2762	-1.6639	-0.4952	-0.6306	-1.9039	-2.5377	0.1451	-0.8148	-1.3559	-1.7112	-1.0697	-1.5547	-1.405	-1.5455	-2.214	-1.7769	-1.8205	-1.1572	-1.5611	-1.5631
TCGA-RA-A741	HPV16	Yes	DiseaseFree	0.197	81	F	-0.7858	-0.9387	-1.5252	0.2554	-1.4302	-0.5367	-1.3446	-1.4967	-0.5942	-1.1381	-1.0509	-1.5575	-1.1389	-0.9348	-0.6656	-0.8639	-0.7798	-1.6486	-1.0227	-1.4781	-1.1259	-0.8786	-0.7153	-0.2762	-1.1742	-0.6222	-0.3008	-1.0247	-2.4165	-2.2107	-1.3207	-1.3241	-1.4754	-1.0889	-1.5423	-1.2984	-1.4271	-1.4727	-1.1743	-1.4752	-1.0054	-1.6667	-1.5098
TCGA-VS-A8QF	HPV16	Yes	DiseaseFree	0.3936	199	F	-1.0032	0.7751	0.0863	-0.3958	-0.8044	1.1704	0.67	0.2122	0.1425	0.2565	0.3951	1.4906	0.5032	-1.4271	-0.7239	-0.2729	-0.2894	-0.5324	0.0033	-0.6686	-0.3432	-0.2918	1.7371	-0.2762	0.1404	-1.1292	-0.472	-1.1385	0.6222	-0.9505	-0.5193	-0.3693	-0.9981	-0.3888	-0.6365	-0.782	-0.545	-0.3754	-0.9438	-0.7082	-0.7701	-0.6631	-0.7159
TCGA-VS-A9U7	HPV16	Yes	DiseaseFree	0.1792	300	F	-0.8745	-0.9185	-0.2185	3.0114	0.7939	0.2711	-0.8872	-0.9345	-0.3004	-0.746	-1.0843	0.6867	0.708	0.0034	-0.4794	-0.4633	-0.419	-1.1864	-0.529	-0.8795	-1.2209	-0.6076	-0.6452	4.5388	-1.2499	-0.5693	-0.1643	-1.4149	-2.3769	0.7913	-0.3632	-1.1425	-1.5217	-0.6243	-1.1511	-1.2084	-0.9758	-1.2207	-1.2789	-1.3613	-0.9507	-0.6742	-0.6084
TCGA-EK-A2RM	HPV18	NA	DiseaseFree	0.608	150	F	-0.4797	-0.4058	3.9338	1.2647	0.7609	2.2577	-1.3539	-0.1142	0.0512	-1.2382	-0.5499	-0.7257	-0.7846	-1.7083	-1.1972	-1.1447	-0.9138	-1.4681	-0.7864	-1.6906	1.7489	0.4553	0.7598	-0.2762	-0.8766	-1.0704	-0.7841	-1.148	-0.8117	-1.3642	0.1472	-1.3185	-1.199	-1.0597	-1.0086	-1.237	-1.6397	-0.5347	-0.6702	-0.958	-1.0387	-1.3929	-1.1351
TCGA-FU-A23K	HPV18	No	DiseaseFree	0.094	151	F	-1.7611	-0.9089	0.8628	-0.7045	-0.9886	-2.2961	-1.0169	-1.4399	-0.6839	-0.3968	-0.7077	-1.4424	-0.3667	-1.4285	-1.2176	-1.021	-1.8638	-0.5281	-1.3212	-1.5418	-2.0872	0.1048	1.2579	-0.2762	-1.3905	-1.2969	-0.6497	-1.2703	-2.067	-0.3746	-0.5435	-1.4383	-1.149	-1.2704	-1.5629	-1.3907	-1.7144	-2.1848	-1.8117	-1.6909	-1.0783	-1.4138	-1.8186
TCGA-VS-A9UD	HPV16	Yes	DiseaseFree	0.7908	340	F	-0.7763	-0.6951	-1.2151	-2.9	-1.5737	-0.0979	-0.4348	-0.2889	3.6933	3.1221	1.8322	0.5409	-0.3175	-1.1801	-0.6853	-0.7522	-1.4285	-1.611	-1.1848	-0.6434	-1.07	-0.8137	0.4106	-0.2762	-0.7643	0.636	-0.3948	-1.5765	-2.6692	-2.242	-1.6768	-1.2627	-1.7335	-1.2553	-1.4175	-1.3914	-0.8786	-1.9524	-1.6373	-1.3252	-1.0698	-1.9992	-1.8212
TCGA-C5-A7X8	HPV18	Yes	DiseaseFree	0.6812	130	F	-0.1474	-0.1306	-1.1984	-0.8776	-0.7077	-0.0578	-0.1886	-1.7745	-0.9086	-0.1199	-0.637	-1.1359	-1.0523	-0.8883	-0.9383	-1.1769	-1.4174	-1.102	-0.8834	-1.3954	-0.8732	-1.466	-0.4303	-0.2762	-0.825	-0.3787	-0.8737	-0.4817	-2.2335	-1.4023	-0.5966	-1.331	-0.9684	-0.9472	-1.1191	-0.9105	-1.0653	-0.917	-0.7741	-1.4006	-0.9862	-1.0345	-1.4942
TCGA-DG-A2KJ	HPV18	Yes	DiseaseFree	0.4852	144	F	-2.3791	-1.2557	-1.3045	-3.3704	-2.0703	-2.8885	-1.3443	-3.8966	-1.0406	-0.992	-2.185	-2.809	-2.4444	-2.5424	-1.6251	-1.7919	-1.6285	-1.3384	-1.7606	-1.9977	-1.8753	-1.8337	-0.1258	-0.2762	-1.2371	-1.4382	-1.1881	-1.924	-2.7832	-1.7937	-2.0332	-1.6759	-1.5347	-1.1488	-1.8138	-1.4159	-1.7873	-2.5602	-1.8061	-1.9097	-1.0919	-2.0354	-1.8507
TCGA-Q1-A5R3	HPV18	Yes	DiseaseFree	0.2988	110	F	-1.9605	-1.5127	-1.9934	-2.8173	-2.7373	-2.3709	-0.9627	-3.6612	-0.5025	0.5672	-1.9536	-2.6297	-2.4253	-2.1357	-1.3517	-1.73	-1.745	-0.3294	-1.4554	-1.5474	-2.1686	-0.137	4.9859	-0.2762	-1.6726	-0.9813	-1.1055	-2.0149	-3.0039	-1.3913	-1.9303	-1.5646	-1.4854	-1.0656	-1.4826	-1.4241	-1.7487	-2.0459	-2.0196	-1.9385	-1.038	-2.1771	-1.7532
TCGA-DS-A0VM	HPV16	No	Recurred/Progressed	0.2924	429	G	-1.0879	-0.0485	0.0107	4.291	3.6235	0.8016	0.1629	0.3752	1.6624	2.0571	-0.072	-0.2226	-0.2603	-0.9428	-0.2822	0.2414	-0.2745	-0.9169	-0.4048	-0.2672	-0.7987	-1.0365	0.1173	-0.031	-0.213	1.3267	-0.3791	-1.3812	0.0739	0.8458	-0.906	-0.9277	-0.7286	-1.0012	-0.9181	-0.9251	-0.3556	-1.2518	-0.7904	-1.0013	-0.9936	-0.9052	-0.8964
TCGA-EK-A3GN	HPV16	No	DiseaseFree	0.2596	130	G	-0.0333	-0.4099	-0.5904	-0.086	0.394	1.5412	6.7503	1.5979	1.47	1.8963	3.4361	0.8771	1.0821	-0.3243	-0.0164	-0.811	-0.3474	-0.3157	-0.4439	2.0003	0.2879	1.6962	-1.1843	-0.2762	-0.7911	-1.1382	-0.8224	-0.5417	-0.7847	-0.5148	-0.964	-0.8394	-1.3101	-0.7205	-0.8201	-0.7224	0.51	-0.0694	0.2441	-0.2053	-0.5834	-0.3899	-0.4905
TCGA-JX-A3Q8	HPV16	No	DiseaseFree	0.5675	103	G	-1.004	-1.0236	0.3108	-0.9693	-0.5475	-1.4639	-1.1808	-0.3752	0.9455	0.1155	1.2309	0.0177	1.8611	-1.2972	-0.6388	-0.9759	-1.1575	-1.4052	-0.8946	-1.1778	-1.6119	-1.3315	-0.0161	-0.2762	-0.5889	0.2039	0.43	-0.836	-1.4452	0.2277	0.1048	-1.3528	-1.4666	-1.0319	-1.1716	-1.2921	-0.4925	-1.3067	-1.4335	-1.4095	-0.9676	-0.9552	-1.5692
TCGA-LP-A5U2	HPV16	No	DiseaseFree	0.2918	354	G	-0.0862	1.7988	1.0444	2.1369	1.8922	2.196	0.5831	2.2675	4.0549	4.5932	2.0241	1.3586	1.3451	-0.2233	0.6965	0.514	2.3221	1.2828	-0.5375	-0.662	-0.9399	2.1587	0.8303	-0.2762	-1.0099	-0.7985	-0.5632	-0.4621	1.0242	0.37	0.9664	-0.6264	-0.692	-0.9992	0.1705	-0.9145	0.1852	-1.7458	0.116	-0.4234	-1.0305	-0.5554	-0.1623
TCGA-MY-A5BD	HPV16	No	DiseaseFree	0.184	NA	G	-0.5839	0.7373	-1.2849	-1.3492	0.0744	-1.5225	-0.5718	-0.742	0.9614	-1.0987	0.7664	-0.3658	1.3719	-0.6754	0.2386	-0.066	-0.5777	-0.4227	1.0886	-1.0944	-0.7611	-0.3963	-0.761	-0.2762	-0.6501	-1.0446	-0.8399	-1.489	-1.8311	1.2532	4.1382	-1.3852	-0.55	-0.7794	-0.5714	-0.8259	-1.0581	-1.4944	-0.4613	-1.2315	-1.0248	-0.352	-0.5698
TCGA-C5-A3HE	HPV18	Yes	Recurred/Progressed	0.1098	NA	G	0.3103	-1.0449	-1.1107	0.0695	0.5497	0.5291	1.1163	-0.2735	0.3895	-0.0066	0.776	-1.1477	-0.5254	-0.0987	-0.2582	0.9266	-0.4277	-0.6187	-0.7923	0.434	-0.9968	2.6197	-0.617	-0.2762	-0.6067	-0.0922	-0.1243	-0.5921	-1.4644	-1.3754	-0.6913	-0.7911	-1.1809	-0.7973	-0.9492	-1.1975	-0.461	-1.1133	-0.8038	-1.1314	-0.6481	-1.0501	-1.0967
TCGA-C5-A902	HPV16	Yes	DiseaseFree	NA	540	G	2.4326	-0.9335	-0.4247	3.5351	3.7801	-0.737	-0.3517	-0.5875	0.0241	1.0202	1.0631	-0.2624	-0.3086	-0.2357	0.1975	0.2981	0.3406	0.3022	0.1206	1.2604	-0.8777	-0.0505	-1.772	-0.2762	0.0968	-0.2671	0.2964	-0.7532	-1.8817	-1.7959	-1.4726	-0.2223	-1.3441	-0.8307	0.6758	-0.7052	-0.4288	0.3524	-0.5162	-0.8964	-0.7336	-1.4483	-0.7623
TCGA-DG-A2KK	HPV16	Yes	DiseaseFree	0.1156	633	G	0.1568	-0.7547	-0.9672	0.1364	-0.4672	1.2054	2.5841	2.0188	0.4737	-0.6646	-0.1545	0.068	0.4364	-0.2776	-0.6999	-1.1358	-0.0291	-0.5695	0.167	-0.1119	-1.2719	-1.1344	-2.1823	-0.2762	-1.3592	-0.3232	1.0491	-1.1131	-1.9678	-0.8617	-0.6848	-0.5322	0.326	-0.4515	-0.4616	0.3248	-0.266	0.3838	0.8236	-0.7076	-0.4234	-0.8861	-1.0799
TCGA-LP-A7HU	HPV16	Yes	DiseaseFree	0.4048	298	G	0.8113	-0.2873	0.2458	0.5603	-0.8428	0.7193	1.0563	0.685	1.473	-0.0529	0.5962	0.1666	0.7094	-1.1353	-0.552	1.0316	-1.2959	-0.8967	-0.3743	0.7248	-0.9794	-0.196	0.4163	-0.2762	0.3338	0.9367	0.0647	-0.25	0.0213	0.0787	-0.2559	-1.2417	-1.228	-0.9162	-0.6339	-1.0423	0.0926	-1.4043	-1.5493	-1.1902	-0.893	-0.9184	-0.6311
TCGA-Q1-A73S	HPV18	Yes	DiseaseFree	0.3732	55	G	-1.2086	-0.3117	-0.8344	0.5836	-0.3728	-2.4481	-1.8847	0.4127	0.36	-0.7625	-0.4699	-0.2465	0.0852	-1.7816	-1.4625	-1.4931	-0.6602	-0.8553	-0.0547	-1.5743	0.1242	0.0922	-0.05	-0.2762	-1.4121	-1.0171	-1.078	-1.0385	0.0145	-0.1166	-0.1108	-1.4822	-0.3102	-0.5287	-1.3807	-0.5778	0.4756	-1.0882	-0.4846	-0.4933	-0.7815	-0.9968	-1.0218
TCGA-ZJ-AAXB	HPV18	NA	DiseaseFree	0.6752	286	G	-1.532	0.1208	-1.6863	-0.9844	-0.7325	0.4785	-0.459	0.3704	1.9467	1.0929	-0.0244	-0.6385	-0.3471	-1.7285	-1.0446	0.3151	-0.366	-1.4775	-0.642	-1.8326	-0.0717	2.1087	1.7732	-0.2762	-1.1128	-1.9038	-1.1643	-1.0973	-0.2691	-0.4981	-0.589	-1.2619	-1.4273	-0.7358	-0.5761	-1.1418	-1.0956	-1.2192	-1.2246	-0.9322	-1.0655	-0.7215	-1.2721
[truncated: 503 more columns]
